# Supplementary material for: Genome-Wide Identification and Expression Profiling of Dehydration-Responsive Element-Binding Family Genes in Flax (Linum usitatissimum L.)
Source: Int J Mol Sci. 2025 Mar 27;26(7):3074. doi: 10.3390/ijms26073074 (PMC11988780; doi:10.3390/ijms26073074)
Supplement: Supplementary file 1 [file ijms-26-03074-s001.zip › Supplementary Tables.xlsx]

## Sheet: Table S1
Table S1. Basic characteristics of the LuDREB family members
Gene name	Gene ID	Chromosome location	Exon	Genomics Length(aa)	CDS Length(aa)	Protein length(aa)	Subcellular location	Molecular weight (kDa)	Isoelectric point	Grandaverage of hydropathicity
LuDREB1	L.us.o.g.scaffold10.263	Chr1:16452856- 16453398(-)	1	543	543	180	Cytoplasm; Nucleus	19.9726	5.55	-0.489
LuDREB2	L.us.o.g.scaffold73.95	Chr1:21660573- 21661256(-)	1	684	684	227	Cytoplasm; Nucleus	25.5159	6.01	-0.481
LuDREB3	L.us.o.g.scaffold73.19	Chr1:22068930- 22069457(+)	1	528	528	175	Cytoplasm; Nucleus	19.4046	7.8	-0.832
LuDREB4	L.us.o.g.scaffold45.311	Chr2:1634626- 1639966(+)	13	5341	2790	929	Nucleus	104.459	6.62	-0.448
LuDREB5	L.us.o.g.scaffold248.20	Chr2:2583626- 2584264(+)	1	639	639	212	Cytoplasm; Nucleus	23.2196	4.73	-0.557
LuDREB6	L.us.o.g.scaffold38.58	Chr2:4267018- 4267893(-)	1	876	876	291	Cytoplasm; Nucleus	31.9206	8.74	-0.574
LuDREB7	L.us.o.g.scaffold321.11	Chr3:127270- 127839(-)	1	570	570	189	Nucleus	20.7823	5.03	-0.477
LuDREB8	L.us.o.g.scaffold151.117	Chr3:219801- 220190(+)	1	390	390	129	Cytoplasm; Nucleus	13.7874	9.16	-0.512
LuDREB9	L.us.o.g.scaffold132.5	Chr3:2449659- 2452508(+)	7	2850	1314	437	Nucleus	49.0779	9.08	-0.64
LuDREB10	L.us.o.g.scaffold47.79	Chr3:3525277- 3526411(+)	1	1135	723	240	Cytoplasm; Nucleus	26.318	4.78	-0.51
LuDREB11	L.us.o.g.scaffold3.721	Chr4:4486068- 4487950(-)	2	1883	1278	425	Nucleus	48.3181	4.7	-0.617
LuDREB12	L.us.o.g.scaffold149.43	Chr4:14236452- 14237315(+)	1	864	864	287	Nucleus	32.0382	9.1	-0.588
LuDREB13	L.us.o.g.scaffold187.110	Chr4:16806816- 16807583(-)	1	768	636	211	Nucleus	22.5099	5.1	-0.457
LuDREB14	L.us.o.g.scaffold176.51	Chr5:12740433- 12742784(+)	2	2352	744	247	Nucleus	27.0009	5.32	-0.554
LuDREB15	L.us.o.g.scaffold135.176	Chr5:17541867- 17542727(-)	1	861	861	286	Nucleus	32.6665	7.22	-0.822
LuDREB16	L.us.o.g.scaffold15.36	Chr5:20482844- 20484092(+)	1	1249	954	317	Cytoplasm; Nucleus	35.0614	9.13	-0.581
LuDREB17	L.us.o.g.scaffold68.35	Chr6:17882246- 17882617(+)	1	372	372	123	Cytoplasm; Nucleus	13.1645	4.23	-0.558
LuDREB18	L.us.o.g.scaffold68.34	Chr6:17887062- 17887619(+)	1	558	558	185	Cytoplasm; Nucleus	20.2438	5.08	-0.457
LuDREB19	L.us.o.g.scaffold68.32	Chr6:17889959- 17890513(+)	1	555	555	184	Cytoplasm; Nucleus	19.5568	4.82	-0.488
LuDREB20	L.us.o.g.scaffold100.51	Chr7:7339880- 7340937(-)	1	1058	666	221	Nucleus	24.8322	7.76	-0.453
LuDREB21	L.us.o.g.scaffold284.37	Chr7:7814226- 7815489(+)	1	1264	522	173	Cytoplasm; Nucleus	19.0112	8.67	-0.783
LuDREB22	L.us.o.g.scaffold74.39	Chr7:15201634- 15202454(-)	1	821	570	211	Nucleus	22.7288	5.49	-0.652
LuDREB23	L.us.o.g.scaffold74.152	Chr7:15956916- 15957402(-)	1	487	477	158	Cytoplasm; Nucleus	17.6845	6.98	-0.876
LuDREB24	L.us.o.g.scaffold27.37	Chr8:8625301- 8626068(-)	1	768	768	255	Nucleus	28.1392	8.49	-0.968
LuDREB25	L.us.o.g.scaffold8.399	Chr8:12867474- 12872568(+)	12	5095	2661	886	Nucleus	99.9169	6.68	-0.424
LuDREB26	L.us.o.g.scaffold138.35	Chr9:4460808- 4461824(+)	1	1017	1017	338	Nucleus	37.6319	6.64	-0.603
LuDREB27	L.us.o.g.scaffold51.271	Chr9:6191542- 6192279(-)	1	738	738	245	Cytoplasm; Nucleus	26.9958	5.13	-0.598
LuDREB28	L.us.o.g.scaffold232.39	Chr9:17570165- 17570556(-)	1	392	390	129	Cytoplasm; Nucleus	13.9946	9.2	-0.626
LuDREB29	L.us.o.g.scaffold232.15	Chr9:17678965- 17679531(+)	1	567	567	188	Nucleus	20.8434	4.87	-0.519
LuDREB30	L.us.o.g.scaffold213.71	Chr10:413852- 414481(-)	1	630	630	209	Cytoplasm; Nucleus	22.5438	4.57	-0.562
LuDREB31	L.us.o.g.scaffold188.92	Chr10:2074158- 2075425(-)	1	1268	864	287	Cytoplasm; Nucleus	31.3242	8.91	-0.524
LuDREB32	L.us.o.g.scaffold9.105	Chr10:4208973- 4210032(-)	1	1060	636	211	Cytoplasm	23.1435	4.78	-0.508
LuDREB33	L.us.o.g.scaffold66.38	Chr10:9598790- 9599644(-)	1	855	855	284	Nucleus	31.5509	9.36	-0.477
LuDREB34	L.us.o.g.scaffold146.118	Chr10:15199916- 15205500(-)	12	5585	2889	962	Nucleus	108.736	7.04	-0.61
LuDREB35	L.us.o.g.scaffold69.214	Chr10:17053620- 17054783(-)	1	1164	1164	387	Nucleus	42.713	5.29	-0.75
LuDREB36	L.us.o.g.scaffold5.209	Chr11:9067538- 9069524(+)	2	1987	738	245	Nucleus	26.6416	5.19	-0.479
LuDREB37	L.us.o.g.scaffold5.349	Chr11:10362170- 10363037(+)	1	868	519	172	Cytoplasm; Nucleus	19.3959	6.22	-0.534
LuDREB38	L.us.o.g.scaffold170.119	Chr11:14330072- 14331024(-)	1	953	849	282	Nucleus	32.1938	6.38	-0.843
LuDREB39	L.us.o.g.scaffold3.325	Chr12:13442234- 13443160(+)	1	927	927	308	Nucleus	33.9063	5.06	-0.868
LuDREB40	L.us.o.g.scaffold13.350	Chr12:15353786- 15354310(+)	1	525	525	174	Cytoplasm; Nucleus	18.9111	4.8	-0.696
LuDREB41	L.us.o.g.scaffold13.349	Chr12:15364357- 15365064(+)	1	708	546	181	Cytoplasm; Nucleus	20.0417	5.99	-0.543
LuDREB42	L.us.o.g.scaffold13.348	Chr12:15365960- 15366915(+)	1	956	552	183	Cytoplasm; Nucleus	19.4208	5.2	-0.553
LuDREB43	L.us.o.g.scaffold13.347	Chr12:15373416- 15373970(-)	1	555	555	184	Cytoplasm; Nucleus	20.2547	5.73	-0.723
LuDREB44	L.us.o.g.scaffold75.43	Chr13:533752- 534615(-)	1	864	585	194	Nucleus	20.9962	6.21	-0.646
LuDREB45	L.us.o.g.scaffold156.23	Chr13:1671391- 1672374(+)	1	984	984	327	Nucleus	36.1889	6.21	-1.085
LuDREB46	L.us.o.g.scaffold79.25	Chr13:6351554- 6352123(-)	1	570	549	182	Nucleus	19.8077	4.82	-0.696
LuDREB47	L.us.o.g.scaffold65.80	Chr13:12575279- 12580914(+)	12	5636	2922	973	Nucleus	109.954	8.26	-0.621
LuDREB48	L.us.o.g.scaffold39.335	Chr13:16061448- 16063086(-)	1	1639	1155	384	Nucleus	42.588	5.81	-0.73
LuDREB49	L.us.o.g.scaffold56.317	Chr14:4398918- 4402195(+)	4	3278	1665	554	Nucleus	60.089	5.54	-0.594
LuDREB50	L.us.o.g.scaffold64.57	Chr14:14186044- 14186697(-)	1	654	654	210	Nucleus	21.737	5.14	-0.372
LuDREB51	L.us.o.g.scaffold64.50	Chr14:14231820- 14233715(-)	2	1896	1290	429	Nucleus	48.7146	4.73	-0.593
LuDREB52	L.us.o.g.scaffold14.510	Chr15:3594668- 3598196(+)	7	3529	1314	437	Nucleus	48.9318	9.1	-0.608
LuDREB53	L.us.o.g.scaffold0.243	Chr15:12825968- 12826582(-)	1	615	615	204	Nucleus	22.143	5.09	-0.312
LuDREB54	L.us.o.g.scaffold0.245	Chr15:12837109- 12837657(-)	1	549	549	182	Nucleus	19.6276	5.02	-0.658
LuDREB55	L.us.o.g.scaffold239.46	Chr15:13315676- 13316665(+)	1	990	990	329	Nucleus	36.0609	6.21	-0.997
LuDREB56	L.us.o.g.scaffold111.40	Chr15:13978932- 13979512(+)	2	581	552	183	Cytoplasm; Nucleus	19.7196	4.68	-0.667
LuDREB57	L.us.o.g.scaffold81.13		4	2981	1653	550	Nucleus	59.6016	5.4	-0.556
LuDREB58	L.us.o.g.scaffold373.1		1	1068	972	323	Nucleus	35.5688	8.9	-0.586
LuDREB59	L.us.o.g.scaffold422.17		1	1683	978	325	Nucleus	35.7409	6.56	-0.549

## Sheet: Table S2
Table S2. Basic characteristics of the DREB family members in pale flax
Gene ID	location	Exon	Genomics Length(aa)	CDS Length(aa)	Protein length(aa)	Subcellular location	Molecular weight （kDa）	Isoelectric point	Grandaverage of hydropathicity
L.bie.m.scaffold242.8	33167-33721	1	555	555	184	Cytoplasm; Nucleus	19.6329	4.82	-0.491
L.bie.m.scaffold59.34	437739-438515	1	777	702	233	Nucleus	25.4623	5.08	-0.536
L.bie.m.scaffold162.32	191249-191803	1	555	555	184	Cytoplasm; Nucleus	20.2547	5.73	-0.723
L.bie.m.scaffold468.6	88651-89505	1	855	855	284	Nucleus	31.6269	9.52	-0.562
L.bie.m.scaffold702.26	93098-93733	1	636	636	211	Cytoplasm; Nucleus	23.1145	4.73	-0.564
L.bie.m.scaffold350.46	180975-182048	1	1074	972	323	Cytoplasm; Nucleus	35.5418	8.92	-0.551
L.bie.m.scaffold392.38	215948-217843	2	1896	1290	429	Nucleus	48.7026	4.74	-0.591
L.bie.m.scaffold507.18	73976-74524	1	549	549	182	Nucleus	19.6276	5.02	-0.658
L.bie.m.scaffold312.91	429987-435677	12	5691	2880	959	Nucleus	108.625	8.8	-0.588
L.bie.m.scaffold242.10	40200-40736	1	537	537	178	Cytoplasm; Nucleus	19.3835	5.13	-0.766
L.bie.m.scaffold111.26	237045-237974	1	930	930	309	Nucleus	34.0234	5.12	-0.896
L.bie.m.scaffold83.155	803323-804186	2	864	822	273	Nucleus	29.9206	9.28	-0.534
L.bie.m.scaffold528.11	39315-40172	1	858	858	285	Cytoplasm; Nucleus	32.5564	7.19	-0.845
L.bie.m.scaffold724.6	28843-29478	1	636	636	211	Nucleus	22.2275	5.04	-0.458
L.bie.m.scaffold779.13	45594-56230	13	10637	2835	944	Nucleus	106.626	8.8	-0.623
L.bie.m.scaffold1144.2	3711-4660	1	950	858	285	Cytoplasm; Nucleus	32.5564	7.19	-0.845
L.bie.m.scaffold1.121	1176853-1177379	2	527	366	121	Nucleus	13.1724	5.23	-0.623
L.bie.m.scaffold239.64	334380-335530	1	1151	735	244	Cytoplasm; Nucleus	26.9217	4.89	-0.57
L.bie.m.scaffold392.30	163944-164597	1	654	654	217	Nucleus	22.665	5.41	-0.391
L.bie.m.scaffold437.32	212145-213430	1	1286	546	181	Cytoplasm; Nucleus	19.764	7.8	-0.768
L.bie.m.scaffold21.106	1066688-1067257	1	570	549	181	Nucleus	19.6185	4.92	-0.693
L.bie.m.scaffold545.20	62883-63884	1	1002	1002	333	Nucleus	36.5744	6.34	-1.043
L.bie.m.scaffold154.37	367101-367736	1	636	636	211	Cytoplasm.	23.1917	4.72	-0.514
L.bie.m.scaffold242.9	36020-36586	1	567	567	188	Cytoplasm; Nucleus	20.5763	5.5	-0.442
L.bie.m.scaffold162.30	182268-182975	1	708	546	181	Nucleus	20.0117	5.99	-0.52
L.bie.m.scaffold118.17	79069-79995	1	927	927	308	Nucleus	33.9063	5.06	-0.868
L.bie.m.scaffold508.3	20796-21779	1	984	984	327	Nucleus	36.207	6.34	-1.065
L.bie.m.scaffold804.33	128210-129812	3	1603	669	222	Nucleus	25.1866	9.35	-0.329
L.bie.m.scaffold835.8	42369-43052	1	684	684	227	Cytoplasm; Nucleus	25.487	6.86	-0.48
L.bie.m.scaffold100.73	321901-325173	4	3273	1659	552	Nucleus	59.9499	5.47	-0.593
L.bie.m.scaffold699.24	88629-89020	1	392	390	129	Cytoplasm; Nucleus	13.7874	9.16	-0.512
L.bie.m.scaffold160.46	194339-195073	1	735	735	244	Cytoplasm; Nucleus	26.9217	4.89	-0.57
L.bie.m.scaffold1.2	3899-4719	1	821	636	211	Nucleus	22.7298	5.34	-0.657
L.bie.m.scaffold43.55	270135-272984	7	2850	1314	437	Nucleus	49.0779	9.08	-0.64
L.bie.m.scaffold1056.16	58111-59869	1	1759	1053	350	Nucleus	38.611	6.87	-0.591
L.bie.m.scaffold158.89	364873-366021	1	1149	1149	382	Nucleus	42.2256	5.51	-0.749
L.bie.m.scaffold269.44	292280-292864	1	585	585	194	Nucleus	21.0051	5.85	-0.682
L.bie.m.scaffold351.40	175591-176839	1	1249	954	317	Cytoplasm; Nucleus	35.0654	9.16	-0.569
L.bie.m.scaffold162.28	171797-172339	1	543	543	180	Cytoplasm; Nucleus	19.4547	4.8	-0.642
L.bie.m.scaffold116.64	425179-426236	1	1058	636	211	Cytoplasm.	23.1917	4.72	-0.514
L.bie.m.scaffold462.30	142525-143577	1	1053	1053	350	Nucleus	38.611	6.87	-0.591
L.bie.m.scaffold36.8	76824-79165	2	2342	744	247	Nucleus	26.9739	5.32	-0.543
L.bie.m.scaffold455.33	181921-187036	13	5116	2790	929	Nucleus	104.557	6.51	-0.424
L.bie.m.scaffold645.7	27566-28564	2	999	948	315	Nucleus	35.6657	9.41	-0.506
L.bie.m.scaffold473.20	495938-496449	1	512	1152	383	Nucleus	42.4939	5.81	-0.742
L.bie.m.scaffold221.52	287259-288316	1	1058	666	221	Nucleus	24.9334	7.78	-0.4
L.bie.m.scaffold114.63	376790-377657	1	868	519	172	Cytoplasm; Nucleus	19.3959	6.22	-0.534
L.bie.m.scaffold19.14	103814-104300	1	487	477	158	Cytoplasm; Nucleus	17.6845	6.98	-0.876
L.bie.m.scaffold68.38	251198-251740	1	543	543	180	Cytoplasm; Nucleus	20.0187	5.55	-0.484
L.bie.m.scaffold553.2	10478-11044	1	567	567	188	Nucleus	20.7713	5.05	-0.532
L.bie.m.scaffold724.14	74223-76128	2	1906	1299	432	Nucleus	48.9889	4.71	-0.604
L.bie.m.scaffold162.31	183942-184897	1	956	552	183	Cytoplasm; Nucleus	19.4218	5.04	-0.553
L.bie.m.scaffold160.6	16336-21797	13	5462	2793	930	Nucleus	104.524	6.3	-0.438
L.bie.m.scaffold703.37	16336-21797	1	5462	642	213	Nucleus	22.6961	5	-0.471
L.bie.m.scaffold635.1	1991-5534	7	3544	1314	437	Nucleus	48.9779	9.1	-0.608
L.bie.m.scaffold576.20	95812-96339	1	528	528	175	Cytoplasm; Nucleus	19.4046	7.8	-0.832
L.bie.m.scaffold283.49	228878-229741	1	864	585	194	Nucleus	20.9491	5.74	-0.658

## Sheet: Table S3
Table S3. The DREB protein sequences from pale flax and Longya-10
Gene name	Gene ID	Sequence
LuDREB1	L.us.o.g.scaffold10.263	MKAKKVYRGVRMRSWGKWVSEIREPRKKSRIWLGTYPTPEMAARAHDVAALTLKKGNYSSILNFPEMAHSLPRPLSLAPRHVQAAAAKAAHMDMTTTTSGPTTAINLAPSSLSSSSADHEEEGLLSEIVELPCLGDVRDDQKNNELVLVDSSAEGWLLYPPPWDDDDDEFGGDIVPFWEK
LuDREB2	L.us.o.g.scaffold73.95	MAAELMEALEPFMKSPPSCFSLNQLNPSQILQIQAQLQTQMTNYKNPLAVTPSPMKRSVAAVKPPTKLYRGVRQRHWGKWVAEIRLPKNRTRLWLGTFETAEEAALAYDRAAYMLRGDFARLNFPQMVHTDGELIRTLHSSVEAKLQAICQSLEEKKKTGEVENRAAPVKVEDTEISSSSSSNSNSNSSPESEISFFDFTETESRWGIGETFGLEKFPSAEIDWAAI
LuDREB3	L.us.o.g.scaffold73.19	MEVDDKSTAAAQKKQRGGAERESGGGGHKQYKGIRMRKWGKWVAEIREPNKRSRIWLGSYSSPVAAARAYDTAVFHLRGPTARLNFPEFLAGEEGGVSSGEDLSTAWIRKKATEVGARVDALEAALSHHRCRRHRGECEGKSEIEAAVELKSFVERVDLNKLPDPEDSDVDWEGN
LuDREB4	L.us.o.g.scaffold45.311	MASLVATDVPARLVGSEIHGFHTLQDLDIRNILDEARSRWLRPNEIHAILCNHKYFTIFVKPLNLPKSGTIVLFDRKMLRNFRKDGHNWKKKKDGKTIKEAHEHLKVGTEERIHVYYAHGQDNQTFVRRCYWLLDKALEHIVLVHYRETQELQSSPVTPLNSNSSSVSDPSTPWPSAEEFDSGADNAYPAGDKEFIDPGLFPVKDHQLRLHEINTLEWDDLVAGDPNNLTTFQGDVSSYLVDQNQIAVNGSSIYQNALSASNISEGVTSINQIIDPCLNSGTTYSSTADGTYSQTANRLINSNTQSIDRQAVAHDSTLDYLVDNGLQSQDSFGRWMDDVMAKSADSLDDHLLQPHISSGNGLSTSPASVQHQYSADHSFVITDVSPSWGFSDETTKVLV…
LuDREB5	L.us.o.g.scaffold248.20	MVKQSPTRVERHTAAAAAAAAADELKFKGVRKRKWGKWVSEIRLPNSRDRIWLGSYDSPEKAARAFDAALFCLRGPTAKFNFPDNPPTHIPGAGSLSRDQIQEAAVRFANSEPNLSGWSNSGSAESPCPSSDIEPVQSPPPAELPLDDSFLEQLANMGSGPATFASDYGIFPGFDDLCNDYFEQTTGMFNYGEEQTTQDQVFGGQDSFLWNF
LuDREB6	L.us.o.g.scaffold38.58	MENDYPFQFTSELDVGTSLSHLILTGSGANTLESIFSFSHHNPQTSAAAVIEPLGSSVYLRQRDLLQKFSDENRIGGGGSISRLGFPTRSSSHALPPAALKTTKQYRGVRQRHWGKWVAEIRLPQNRMRVWLGTYDSAEAAAYAYDRAAYKLRGEYARLNFPNLKDDDPVKLGFADSAKLNSLRSTVDAKIQSICQKLKRERAKKIAARKSESKIGSAKAEEPNSPSPSRTSSSSTVTAATSVSLTENWNCGGSPQSEGTAAEEEMDVDGGWSLARMPSYDPELIWEVLAN
LuDREB7	L.us.o.g.scaffold321.11	MEECGGEGRRRYRGVRQRRWGKWVSEIREPGKKTRIWLGSYETAEMAAAAYDAAALFLRGREGLNFPELADGLPRPASSSAEDVQTAAQLAAARMVNGGSNNLGGGLRPVRVGLTPGQIQAINETPMDSPNYMYWMELAAGALLSPGKQEYNGAVSMDLGDVIDGCDFSGLEEIMEMHHYQPSIWDYYS
LuDREB8	L.us.o.g.scaffold151.117	MSNSAAADVDGGRKYKGVRRRKWGKWVSEIRVPGTQERLWLGSYSSPEAAAFAHDVASYCLKGNSSSPSNFPMTALPALRQDMSPKSVQRAASDAGMAVDAQMILKNSQDGAGSGSAGRELNVSVEDYM
LuDREB9	L.us.o.g.scaffold132.5	MEANRMVVKVRREMIAACLTCTICNRLFRDATTISECLHTFCRKCIYRRISNDGLESCPICNIDLGCVALEKLRADHNLQDVRSKIFPFKRQKIEAPDVTPEEASSVPSPVKRKERSLSSLVVSAPKVSMQTTTTGRRTKLALRKCSTAARSSNVPLEKPVKEDDHPEGCPESSSSRDIESNLNSKRRQSSSAEPSQSASNTEAPNGANPWDGKSDLWQPLNFLVEVASRTKSYKTNSQLPDVKLESIDLPESEPPVRKTKYIEDEERSKVDEKIQITTNFQQLEEPKKMHRIRRRKPARKGISSQAVLYASSSKQERRTTPVWFSLVASDEQEGDASLPQISANYLQIKDGTVPVSFIHKYLKRKLDLLSEEEIEIKCMGEPVIPTSQLHSLVDRWIQ…
LuDREB10	L.us.o.g.scaffold47.79	MVKTDDHQAPENNNNMVNKSTTKNKSSIMVKKFKGVRMRSWGSWVSEIRAPNQKTRIWLGSYSTPEAAARAYDAALLCLKGSAAAAPTLNFPTSSYAHYYTYTSSAAPMSPKSIQRVAAAAAANANTTDVIHQPLPADNLCSSFSSSSMASSPSTDCSQPSDQTDDDVSLEMVQSLIDYNYYEPSNYVQSDGNNYLGHNSNLAWFDELGFDDSSVTLSCPAPPMFDDFYEGDIRLWSFTD
LuDREB11	L.us.o.g.scaffold3.721	MNPEDDNYSESPDASSIPVCSVMEEMTIPASPLMAFEDSSQAFEFKAEPLIPPVGIIPQPLSILQETPVPPFLSKTFDLVDDQGLDPVISWGGRGESFVVWDPVEFSRTILPRNFKHNNFSSFVRQLNTYGFRKVDADKWEFANEGFRQGQRHLLRNIQRRKPPQMSTYVVESVDTEVERLRKEEGIMMQEVVQLQRQQRGYVKHIETVNKRIQDAEQRQKQMLSFLAKLFHNRAFLDRLKQSKEPRTTRKKFIRHNQPESSTQPPDYALAGIVEEGLPFEMETFVSDDLGLGQEEEEPIIPPQQIQGKATTLQSEELYYKGKHVMGPQQQEFGPEYLVSFPEDAWSMGFDTRPVISCPGNELWDDMVRYDVPEFGGFAGGFSDIWDLGSSQGAGSSSV…
LuDREB12	L.us.o.g.scaffold149.43	MENFMFKDLQLSCHHLRGGREGTSNHSFLPDPTIWTSSITQPHNWAPAAAAAGDHQIQSSAPMNNPVNFLESFPNLMKAMKPISLDSPPSAANNFSNLTLFSRPLFSPVEKIDQSPSFLPSKRWLSANKTQQMKYKAGGRSVSSAGKVFRGVRQRHWGKWVAEIRLPRNRTRVWLGTFDTGEEAAMAYDTAAYMLRGEYAHLNFPELKHQLKANGTTAALLEAKLEAMKKKKELTEQQNPAEKEEPVVNSDNNNSNSNNVAGVQLSRMPSLDMDMIWDALLVHDSSS
LuDREB13	L.us.o.g.scaffold187.110	MEPTSSSSSSSSSSSSPSSPDSHSSDVKAGSSDLQFRSFRGVRKRQWGKWVSEIREPKKKSRIWLGTFDTPEMAARAHDVAALAIKGNSALLNFPKEAHLLPRPASSSPKDVQAAAALAAALDVKKLGEEASSGDGGGQDDDHHRHRVPTGPAVVDFVAADEAGEDDAFVNLPDLVPDCWKMAEAAAGDLDCGLIWQTDGLLEPCLWSCYY
LuDREB14	L.us.o.g.scaffold176.51	MTQLARNSEQENSCNSFSSSPPPSPSTITNSNNNNKKIKRIRDDANKHPLYRGVRMRSWGKWVSEIREPRKKSRIWLGTFPTPEMAARAHDVAALSIKGDSAILNFPDIATLLPRPASLSPRDVQAAATKAAQMDQFDAKQLENRTAAAATTTTTTTRTSSTSSSSSSSLSSMVSSMELTEAEEEGLCEIIELPSLDHFGELESEFVLADSVEGWLYPPPWLTTEDDSYSGGGGFIYTTTTTAVSYH
LuDREB15	L.us.o.g.scaffold135.176	MENCRNSLKPWKRGPTRGKGGPLNATCEYRGVRQRTWGKWVAEIREPKKRSRIWLGSFATAEEAAMAYDEAARRLYGPEAYLNLPHLLQQPPHHHHHHLSSTTTAAFHRYRWMVPSSRTSSVSSLFPPRGLLNLHAQPSVHVIHQRLQELKDKKNNSQKNNTPPIIGLSQDSRGAEPSTRVPKAMEEAKEKPQIDLNEFLQQMGILKDENRVAAADVPVEEEASRCYDNGELIGSSSLSFGEDKSLSYWDAFVSEDRGYYQGDNFQFLQDTVQEEELPFSAHIWNF
LuDREB16	L.us.o.g.scaffold15.36	MEALCGSNNNNPSDMDIGTSLSQLILMGGAGSNTLDSIFSFCHHYPQFSSSSSAMEPLGSSVYLRQRELLQKFSNENQTTTTSSTISFPTSNYSLLESSLQRTTSNNRYGQGTLFPPPSSKASTTKLYRGVRQRHWGKWVAEIRLPQNRMRVWLGTYDTPEAAAYAYDRAAYKLRGEYARLNFPNLEENSKLGVLDSAKLNSVRSSVDAKIQSICQKLKRERAKKIAAKKLNDSKTDKNNGRSVVETLPAKVEVNSSSPSLSPSTSTSTSCGNSPKSLETEYMVMVPPKEMDMDGGFSLARMPSYDPELIWEVLLAN
LuDREB17	L.us.o.g.scaffold68.35	MAAAAYDVAAIALKGPNTTLNFPESFRSYPTPASNSPSDIRAAAQTAAAALMPQKPDQFGQASGSRQAEDNHIDVEDMLDMPNFLVYMAGGMMVSPPRMDNKGSYGDSPDNSEGEPLWSYDDK
LuDREB18	L.us.o.g.scaffold68.34	MDDEVKLAARFPKRPAGRKKFRETRHPVYHGVRRRGDSGGKWVSEVREPKKKTRIWLGTFPTAEMAARAHDVAALSLRGSSACLNFADSAWLLPVPDSADSKGIQKAAAQAAEGFRPAEGTVVTGGGETEGEKVFYMDEEDVFGMPAILASMAEGMLLPPPVWEDSVEEDDDDMTADVSLWSYSI
LuDREB19	L.us.o.g.scaffold68.32	MAANKPDHPPPQPTQPAQSSSSTPSPASMYKGVRIRSGKWVSEIREPKKTTRIWLGTYPTPEMAAAAYDVAAIALKGRETLLNFPSSIGSYPTPASTSPSDIRAAAHTAAAALVAPKPSSGQASGEGRNLEEYMDVEDVLDMPNLLVEMAGGLMVSPPRMGDATLYGDSPDNSEGESLWSYDEY
LuDREB20	L.us.o.g.scaffold100.51	MAAELMEALEPFMRSPPSSCFSLNQLNPSQILQIQAQLQTQMTNYKTPLAVTPSPMKRSAVKPPTKLYRGVRQRHWGKWVAEIRLPKNRTRLWLGTFETAEEAALAYDRAAYMLRGDFARLNFPQMVHTGGQFIKTLHSSVEAKLQAICQSLEEKKKTGEVENRASPVKVEEAEVSSSSSSSNSNSEISFLDFTETESRWGIGETFGLEKFPSAEIDWAAI
LuDREB21	L.us.o.g.scaffold284.37	MEVDDKSTAAAQKKQRGGGMAERESGGGGGHKQYKGIRMRKWGKWVAEIREPNKRSRIWLGSYSSPVAAARAYDTAVFHLRGPTARLNFPEFLSGEEGGVSSGEDLSTASIRKKATEVGARVDALEAALSHHRCRRQGKSEIEAVVELKSFVERVDLNKLPDPEDSDVDWEGN
LuDREB22	L.us.o.g.scaffold74.39	MSTSSSSTGEPGSNWNPHMKKAAQASSRKGCMRGKGGPENALCSYKGVRQRTWGKWVAEIREPNRGARLWLGTFDTSHDAALAYDTAARKLYGPHAKLNLPNHNDVVHVPKQDSGDASTTTSSSFDMPAGYYNNYSSNSSSEEGISSSSYDNYNEIGVGNEFWSNLQVNLPLFDESIWAEAAMSLDYFPVVAMDGGQLAGGWDAASASAPN
LuDREB23	L.us.o.g.scaffold74.152	MDVRHRDSTSPTITSSNTENKRKHVVEKPYRGIRMRKWGKWVAEIREPNKRSRIWLGSYSTPVAAARAYDTAVFYLRGPSARLNFPDLIDHLTPPDHAVSAASIRQKATEIGAQVDALQTSTTTTPTSSSGDHSNVVIPENPDLNEYPNPENSDNEQE
LuDREB24	L.us.o.g.scaffold27.37	MAAFNQASSSDSSRKRRRRRTGSESVAETLKKWKQYNEYLDSENSSKSGRRVPAKGSKKGCMKGKGGPENSKCKYRGVRQRTWGKWVAEIREPNKGPRLWLGTFPTAYEAALAYDDAARAMYGPCARLNLPAQTSSTCDSSTTTTTTKTKTTRSEVSGNDQIVPGEEGEGESKLSKQESAEEGENDRLVLTGTKLAPQVRGEPLDVKDYEWQNLTGDEVFSIEELLGELDKHPLDAGLLLGDNNNINTQAYLQCS
LuDREB25	L.us.o.g.scaffold8.399	MASLVATDVPARLVGSEIHGFHTLQDLDIRNILDEARSRWLRPNEIHAILCNHKYFTIFVKPVNLPKSGTILLFDRKMLRNFRKDGHNWKKKTDGKTVKEAHEHLKVGTEERIHVYYAHGQDNQTFVRRCYWLLDKALEHIVLVHYRETQETDPGLFPVKDHQLRLHEINTLEWDDLVAGDPNNLTTFQGDVSSYLVNQNQIAVNGSSSIYQNSLSASNISDGVTSINQIIDPCLNSGTTYSSTADGTYTQTANLLINSKTQSTDRQAVAHDSTLDYLVDNGLQSQDSFGRWMDDVMAKSADSLDDHLLQPLISSGDGLSTSPASVQHQYSADHSFVITDVSPSWGFSDETTKVLVTGYFHDQFVHLGNSDLVCVCGDDFVPTEVVQSGVYRCFLPPHS…
LuDREB26	L.us.o.g.scaffold138.35	MAAAIDMYNNSVGSSSSSSLRSGFSDPCSEELVKALEPFMNSASPSPFISPSSGDIFSPNFCSQSQSSPELEFSIYNPQFNFPSSLGLNQLRPSQIFQIQAQFQLQQTNFATFNHLIQTQRFNNHHHHNLLAPKPVPMKQSAAAPRHQKPTKLYRGVRQRHWGKWVAEIRLPKNRTRLWLGTFDTAEEAALAYDQAAYKLRGDFARLNFPHLSHKGAHISGEFGDYKPLHSSVEAKLQVICQGLASSQKQGKTTPYSKRAKVIPTAASPPPSLLKVEESESLTEESKVKNQSEESLNGSSSPESEISFLDFSESSSWDQHEKLGLESYPSEEIDWAAI
LuDREB27	L.us.o.g.scaffold51.271	MVKTDDHQAPDNNNNNNNMIKSTTKKKSSSMMVKKFKGVRMRSWGSWVSEIRAPNQKTRIWLGSYSTPEAAARAYDAALLCLKGSSAAAPTLNFPTSSYAHYHTYTSAAPVAAPMSPKSIQRVAAAAAANATTTDIIHQPPPQPQPSFSSSSMASSPSTECSQPWDQTDDDVSLEMVQSLIDYNYYEPSTYVQSDGNNYLGHNSNLTWFDELGFDDSSVTFSCPPPPPMFDDFYEGDIRLWSFAD
LuDREB28	L.us.o.g.scaffold232.39	MNHPAGADVDSDRKYKGVRRRKWGKWVSEIRVPGTQERLWLGSYSSPEASAFAHDVASYCLKGNSSSPSNFPMTALPALRQDMSPKSVQRAASDAGMAVDAQMILRNSQNGAGSGSTGRELNVSVEDYM
LuDREB29	L.us.o.g.scaffold232.15	MEECGGEGRRRYRGVRQRKWGKWVSEIREPGKKTRIWLGSYETAEMAAAAYDAAALFLRGREGLNFPELADGLPRPASSSAEDVQTAAQLAAARMVNGESNNSGGGLRPVRVGLTPSQIQAINETPMDSPNYMYWMELAAGALLSPEKQEYNVGVSMDLGDVIDGCDFSGLEEIMEMHHYQPSIWDYY
LuDREB30	L.us.o.g.scaffold213.71	MEPTSSSSSSSSSSSSPPSPESHSSEVKAGSSDPQFRSFRGVRKRQWGKWVSEIREPKKKSRIWLGTFDTPEMAARAHDVAALAIKGNSALLNFPEEAHLLPRPASSSPKDVQAAAALAAALDVKKLGEEHNCGSDQDDDHDQNQPPVGPTSVDSVVVADEEEDDAFVDLPDLVPDCWKMAEAAAGDVDCGLMWQTDGLLEPCLWSCYY
LuDREB31	L.us.o.g.scaffold188.92	MENDYPVQLTSELDVGTSLSHLILTGSGANTLDSIFSFSHHNLQTSPAAIEPLGSSVYLRQRDLLQKFSDENRIGGGGSISRLGFPTRSSSHALPPAALKTTKQYRGVRQRHWGKWVAEIRLPQKRMRVWLGTYDSAEAAAYAYDRAAYKLRGEYARLNFPNLKDDDPVKLGFADSAKLNSLRSTVDAKIQSICQKLKKERAKKIAAKKSEGKISSAKAEPNSPSRTSSSSTVTAATSVSLADDLNCGGSPQSEGTVAEEEMDVDGGWSLARMPSYDPELIWEVLAN
LuDREB32	L.us.o.g.scaffold9.105	MVKQSPTRVERRTAAAAAAAADELKFKGVRKRKWGKWVSEIRLPNSRDRIWLGSYDSPEKAARAFDAALFCLRGPTSNFNFPDNPPAHIPGAGSLSRDQIQEAAVRFANSEPNLSGWSNSGSADSPCPSSDVESVQSPPPAELPLDDCFLDQLANIGSGPATFAFDYGIFPGFDDLCNDYFAHTTGMFNYEEEQTTQDQVLGGHDSFLWNF
LuDREB33	L.us.o.g.scaffold66.38	MENFMFKDLQLSCHHLRGGGGGGTSNHSFLLDPTIWTSSITQPHNWAPATAAAAADHQIQSSAPMNNPVNFLESFPNLMKVMEPISPDSPSSAANNFSSLTLFSLPLFSPAEKIVQSPSFLPSKRWLSASKTQQMKYKAGGRSVSSSEKVFRGVRQRHWGKWVAEIRLPRNRTRVWLGTFDTGEEAAMAYDTAAYMLRGKYAHLNFPELKHQLKANGTTAALLEAKLQAMKKKKKELTEQQNQAEKEEPVVNSDNNVAGVQLSRMPSLDMDMIWDALLVRDSSS
LuDREB34	L.us.o.g.scaffold146.118	MAETSLSPLGNQLDIHRLLQEAQHRWLRPPEICQILSSYKKFRISPEPQNRPPSGSIFLFDRKVTRYFRKDGHSWRKKKDGKTVREAHERLKSGSIDVLHCYYAHAEGNENFQRRTYWMLEEELLHVVLVHYRDVKGSSRASFYRVKETAETISHSQKTDDARLNSEMDTSASSNYHSGTYQMHAQATNTENLASGAKASEYEDVESAYESRGQVGSPSWENGLENCNYGTEHIPPDFRVPIKADNAPTISRQGDLLGKMFMNSFSKWQESTSHEAIQEQWQRPDAHNSMKSEKESELHSSVKHHLLDGSQRDGLKKLDSFNRWMSNELGDVDESPVHSTSATYWQNVKSEDGVDNSNIPLQSDMEPYLMAPSLANDQLFSIIDFSPSWVYVGSEVKVL…
LuDREB35	L.us.o.g.scaffold69.214	MAAARNNTGKSKKGEFRNMRDSSSSSSSSSAMAGRELRPLKKIRSPDRLDLSQQLAFLQQQQQFQHSLPNPPSSSSNSISNSPVFASKFPFAVDGCSSSSNWPINFPPPAQPPQNPNQMISFGQNQNQSFMVANSFHHQQQLFRYWNDTLNLSPRGQLVVGPDGCRFFRPSATAMAATMPIQPINTTKLYRGVRQRHWGKWVAEIRLPKNRTRLWLGTFDTAEDAAMAYDREAFKLRGENARLNFPELFLNKQNPPPEESESSPQVVTAEPPPNADTAEAEAEAEAEAETEHDSNSESAASAAADGGEMGWGEMADAWLNAIQEGWGPGSAVWDDLDANNNLFLNSQIPFQSSNQQQGEGIISASSSSQSSSSPCFQMKPFFWKDQD
LuDREB36	L.us.o.g.scaffold5.209	MTQLPRNSEQESSCNSFSSSPPPSPSSTITNSNNNNKKIKRIRDAANKHPLYRGVRMRSWGKWVSEIREPRKKSRIWLGTFPTPEMAARAHDVAALSIKGDSAILNFPDIATLLPRPASLSPRDVQAAATKAAQMDQFDAKQLENSAAATTTTTTSSSSSSSLSSMVSSMELTEAEEEGLCEIIELPSLDHFGELESEFVLADSVEGWLYPPPWLTTEDDSYSGGGVLSCSSIYTTTTTTAVSYH
LuDREB37	L.us.o.g.scaffold5.349	MAEPLKVAADYPKKRAGRRVFKETRHPVYRGVRRRNNDKWVCELRDPHSKSRRIWLGTYPTPEMAARAHDVAALSFRGNAACLNFADSAWRLPLPASSEAEDIRKAAALAAEMFRHKDNTDKEFDWDEEASFELPGLIAGLAEGLLIPPPVGYAEEADCCFDQSVLWSHDSI
LuDREB38	L.us.o.g.scaffold170.119	MENCRNSLKPWKRGPTRGKGGPLNATCEYRGVRQRTWGKWVAEIREPKKRSRIWLGSFATAEEAAMAYDEAARRLYGPEAYLNLPHLLQQPTHHHHPSSTTTAAFHRYRWMVPSSRTSSVSSLFPPRGLLNLHAQPSVHVIHQRLQELKDKKNNSQKNNTPPPIIGSSQDSRAEPSSRVPEAMEEAEKPQIDLNEFLQQMGILKDERVVAADVPVEEEASRCYDNGELVGNSSLSFGEDKSLSYWDAFVSEDRGYYEGDNFQFRQDAVQEEELPFSAHIWNF
LuDREB39	L.us.o.g.scaffold3.325	MAAFNQASSSDSSRKRRRRRTGSESVAETLKKWKQYNEYLDSENNKSGRRVPAKGSKKGCMKGKGGPENSKCKYRGVRQRTWGKWVAEIREPNKGPRLWLGTFPTAYEAALAYDDAARAMYGPGARLNLPAQASSTCDSATTTTTTRSEVCGNDQIVPGGDGEGESKLAKQESAEEEENDHLVLTGAKLAPQVKGEPLDVKDYEWQNFTGDEVFSVEELLGELENHPLDDAGLLLGDNNNTHTQGYLQCSNSDPDPDPRFIGGSQHKEPGPLMSFDHGFEFLEEDKNLVAPVDFSFGLGDLVFEQFDA
LuDREB40	L.us.o.g.scaffold13.350	MAANDSPPPPYPNYQQPPPSSRYKGVRIRSGKWVSEIREPKKTTRIWLGTYPTPEMAAAAYDVAAIALKGPNTTLNFPESFRSYPTPASNSPSDIRAAALIPSKPAQFGQASGSSTSRPAEDYMDVEDMLDMPNLLVDMAGGMMVSPPRMDNTASYGDSPDNSQGDSLWSYDDK
LuDREB41	L.us.o.g.scaffold13.349	MDEEVKLAAARFPKRPAGRKKFRETRHPVYHGVRRRGESGGKWVSEVREPKKKTRIWLGTFPTAEMAARAHDVAALALRGSSACLNYADSGWRLPVPESADSKGIQKAAAEAAEGFRPMDRTAEGEKVVYMDEEDVFEMPGILASMAEGMLLSPPPPVWEDSVGKYDDDMAADVSLWSYSI
LuDREB42	L.us.o.g.scaffold13.348	MAANKPDPPPPPQPTQPPPPSSSTPSMYRGVRIRSGKWVSEIREPKKTSRIWLGTYPTPEMAAAAYNVAAIALKGRETPLNFPASIGSYPTPASTSASDIRAAAHTAAAAFVAPKSAHGQASGEGSMRNPEEYMDVEDILDMPNLLVEMAGGMMVSPPRMGDTASYGDSPDNSEGESLWSYDK
LuDREB43	L.us.o.g.scaffold13.347	MAANQPQDNAPPPSPTQQQSPPSIRKQPKYRGIRSRSGKWVSEIREPKKTTRIWLGTYPTPEKAAAAYDVAAIALKGPHTPLNFPTSFYSYPIPATTSPSDIRSAAARAAAQIQASSSQGPVVRAQEEEYVDMEDMEDMLNMPNLLLEMAGGMMVSPPRMHDTAPYGDSPENSEGESVWSYRQF
LuDREB44	L.us.o.g.scaffold75.43	MTEQQPPYTTTTHDNYTPPSAASTAAKPGTRHPVYRGVRKRRWGKWVSEIREPKKKTRIWLGSFPVPEMAAKAYNVAAHCLKGRSALLNFPDQVNDLPTPATCRSPRDIQAAAAVAARSVIIRHHSSSSSSPSSSPLSDGAGGNGVERSDYEDEDGDGGFWEEIELPELLITSSSSCDELWSLAAGGKDSAADW
LuDREB45	L.us.o.g.scaffold156.23	MDVDDNNPPNPNTNTSPPSSPNDNNNTNSPSLPNSASSSSSSAKKGKLSGKGGPDNGKFRYRGVRQRSWGKWVAEIREPRKRTRKWLGTFSTAEDAARAYDRAALILYGSRAQLNLQPSSLAACSSSSSSQTTASNNNNSSSSSRSSTQTLRPLLPRPSGFGFTLSRSSTNIHNAAANNYYPSFLMGGNHNARISSSYPPNAAYFIPHHQHPSIPHSHNQLYHQNPLMLMNQQQHLPNPTTASYEHQVPQQQQQQQQQEYGQQEEEGHCLYEEDINSLSGSNGNDTQAVEVQDPGLHADPGMWPCDDEDYYPNSIWDYGDHNSFFDF
LuDREB46	L.us.o.g.scaffold79.25	MSNGGGSGTPSCYRGVRKRKWGKWVSEIREPGTKTRVWLGSFDTPEMAAAAYDAAALYFRGPEARLNFPEVAHCLPRPESSSPDDIRRAAHEAAIRAGPMDWSGDSSFNVGGDSGSGSGAVDDESGGPNVGPVTVRLSPSQIQAINESPMDSPQRWMMDYSTMYMNDVEWQDYGHSDSLWDP
LuDREB47	L.us.o.g.scaffold65.80	MAESSLSPLGNQPGWSEDIHRLLQEAQHRWLRPPEICQILSNYKKFRISPEPQNRPPSGSIFLFDRKVTRYFRKDGHNWRKKKDGKTVREAHERLKSGSIDVLHCYYAHGEGNENFQRRTYWMLEEELLHVVLVHYRDVKQGSSRASFYRVKETAETISHSQKTDDARINSEMDTSASSNYHSGTYQMHAQATNTENLVGGAKVSEYEDVESVEANSVIGNGLAYESRGQVGLPTWENDLENCNYGTEHIPPDFRVPIKADNAPTHSRQGDLLGKMFMSSFSKWQESTSHEAIKEQWQRPDAHNSMKSEKESEHHSSMKHHLLDGSQRDGLTKLDSFNRWMSNELGDVDESPVHSTSATYWQTVESEDGVDNSNVPPQSDMEPYLMAPSLANDQLFSII…
LuDREB48	L.us.o.g.scaffold39.335	MAAARNNTGKSKKIEFRNMTDSSSSSMTERELRPLKKIRSPDRLDLSQQLAFLQQQQQFQHSFPNPPSSSSSSFSNSHVFTSKFPFAVDGGCSSSTNWPVNFPLPPAQNQNQMISFGQSQNQNQSFMAANSFHHQQQLFRYWNDTLNLSPRGQLIVGPDGRRFFQPSPTAMPIQPINTTKLYRGVRQRHWGKWVAEIRLPKNRTRLWLGTFDTAEDAAMAYDREAFKLRGENARLNFPELFLNKGNPPAESESSPCSPQVVTVQPPPNADTLPPPAAEAQAEAETEQDSNSESAASVAADGGQMGWGEMADAWLNAIQEGWGPGSAVWDDLDANNNLFLNSQIPFQSSNQQQGEGIISATSSSSSSLPSSSCFQTKPFFWKDQD
LuDREB49	L.us.o.g.scaffold56.317	MISGLQDGNTWMMDDNNNNKNKNKDDAASGGLNNGDKLNHNIILQNMGYKSMLQQEEEEGGEESEWYVPNKEMNFATSNLVADPDGLLLHHTVDHSSSSCSPSASSVFNNLVADPNSQVHYFMQQPKPTSSSSFLNAMNPLDPGFDFGFLDNQLATNYSTLLNKPNGGMMFGADNCGGSGHQIGGAAHNFCSPNPQFQSNNNSMLQVLPETGGGGGEFRGFEEGNANGNNGLLFMNRSNKLLRPLESYPSVGEQPTLFQKRAALRKNLGNNNGKKEMIEMEEFSTEKKRVLLSHGGGGDSFLDDLSIDGSGLNYDSDELGDDTTKFDEICKAGGFSSSNANSASTGVTDQKGGGKKKGLPAKNLMAERRRRKKLNDRLYMLRSVVPRISKMDRASILGD…
LuDREB50	L.us.o.g.scaffold64.57	MQPSQQQQYPSYRGVRRRSSGKWVSEIREPKKPNRIWLGTFPTPEMAAVAYDVAALALKGRDAKVNFPNSSASLPVPASTSPRDIQAAAASAAAAIGAARDALGINVMTNGNFGGGAGGNQTVLTLQGNSNNNTVEIAEAVSSSANNDYFSSSSFVDEDLIFDMPNILMNMAEGMMLSPPRFGGGAGAHDGYGYGYGYGGGGGGESSGDNNNLWRFP
LuDREB51	L.us.o.g.scaffold64.50	MNPEEEYYSESPDASSIPVCSVMEEMPIPASPLMAFEDFSQAFEFKAEPLIPPVAIIPQPLSILQEIPVPPFLSKTFDLVDDQGLDPVISWGGRGESFVVWDPVEFSRTVLPRNFKHNNFSSFVRQLNTYGFRKVDADKWEFANEGFRQGQRHLLRNIQRRKSPQMSTNVVESGLETEVERLRKERSTMMQEVVELQRQQRGSVKHIETVNKRIQDAEQRQKQMLSFLAKLFHNRAFLDRLKQSKEEKVLGAPSSRTRKKFIRHNQPESYTTQGQIVQQPPEYALEGIVEEGFPFEMDTFVSDELIIPQEQIEEKATTLQSEELHCKGKHVMDPQQQELGPEYLVSFPDDFGMQDFPAASSGFETELWNDVVRYDVPEFGGVAGGFSDIWDLGSTQGAG…
LuDREB52	L.us.o.g.scaffold14.510	MEANLMVVKVRREMIAACLTCTICNRLFRDATTISECLHTFCRKCIYRRISNDGLESCPICNIDLGCVALEKLRADHNLQDVRSKIFPFKRQKIEAPDVTPEEAASVPSPVKRKERSLSSLVVSAPKVSTQTTTTGRRTKLGPRKCSTAARSSSVPLEKPVKEDAHPEGCPESSSSREIESNLNSKRRQSSSAEPSQSASNTEAPKGANPWDCKSDLWQPLNFLVEVASRTKSYKTNSQLPDVKLESIDLPESEPPVRKTKYIEDKERSEVDEKIQITTNFQQLEEPKKMHRIRRRKPARKGISSQAVLYASSSKQERRTTPVWFSLVASDEQEGDASLPQISANYLQIKDGTVPVSFIHKYLKRKLDLLSEEEIEIKCMGEPVIPTSQLHSLVDRWIQ…
LuDREB53	L.us.o.g.scaffold0.243	MENCGIDDHGGAGAAARRYRGVRQRKWGKWVSEIREPGKKTRIWLGSYATPEMAAAAYDAAALYLRGVEGGAQLNFPELAHSLPRPASSSVEDVQTAAQQAAALMMINRKPDPSPGGVEMATATGRFGLRPVRVGLSPSQIQAINETPMDSPNMWMELAGEAVFLGSYYDAVPMALDGLVIDGYDFSGLDEIMETHHQPSIWDY
LuDREB54	L.us.o.g.scaffold0.245	MSNGGGSGTPSCYRGVRKRKWGKWVSEIREPGTKTRVWLGSFDTPEMAAAAYDAAAMYFRGSEARLNFPEVAHCLPRPESSSPDDIRRAAHEAAIRAGPMDWSGGSSFNVGGDSGSGSGVVDNESGGPNVGPVTVRLSPSQIQAINESPMDSPQTWMMDHSTMSMNDVEWQDYGHSDSLWDP
LuDREB55	L.us.o.g.scaffold239.46	MDVDDNNPPNPNTNTSSPPSSPHYNNSPSLPNSPSSSAAGSKKGKLSGKGGPDNAKFRYRGVRQRSWGKWVAEIREPRKRTRKWLGTFSTAEDAARAYDRAALILYGSRAQLNLQPSAASAAGCSGSNSSSSPQTNNNSSSSSSRSSAQTLRPLLPRPSGFGFTLSRSSNHYNNSNINNPNFLMGDNHNTTISCYPPNAYFIPHHQPIIPHSHHHQFYQNPMLMSQQQHLPNPTATAATTSYEHQVPQQQQQEQQYGQQEEEGHCQLYEDINLLSGSNGNDSQAVEVSGAGQDPGLHADPGGGMWACDEEDYYPNSIWDYGDLNSFFDF
LuDREB56	L.us.o.g.scaffold111.40	MTEQQPPYTTTTHDNYTSPSPPPPPQNPEPATRCTWVSEIREPKKKTRIWLGSFPVPEMAAKAYDVAAHCLKGRNAILNFPDQVNDLPTPSTCRSPRDIQAAAALAARSVIIRHHSSSSSPSSSPLSDGAGVNGVGRSDDEDDDGDGGFWEEIELPELLITSSSSYGELWSLEAGGKDSAADW
LuDREB57	L.us.o.g.scaffold81.13	MISGLDGNSWMMDDNINNKNKDDAAASGGLNNGDKLNHNIILQNMGYKSMLQQEEEEGGEESEWYVPNKEMNFATSNLVADPDGLLLHHTVDHSSSSCSPSASSVFNNLVADPNSQVHYFMQQPKPTSSSSFLNAMNPLDPGFDFGFLDNQLATNYSTLLNKPNGGMMFGADNCGGSGHQIGAHNFCSPNPQFQSNNNSMLQVLPETGGGEFRGFEEGNANGNNGLLFMNRSNKLLRPLESYPSVGEQPTLFQKRAALRKNLGDNNGKKEMVEMEEFSEKKRVLLSHGGGCGGGDSFLDDLSIDGSGLNYDSDELGDDTTKLDEICKAGGFSSSNANSASTGVTDQKGGGKKKGLPAKNLMAERRRRKKLNDRLYMLRSVVPRISKMDRASILGDAIEY…
LuDREB58	L.us.o.g.scaffold373.1	MEALCGSNNNNNNNPSDIDIGTSLSQLILMGGEGSNTLDSIFSFCHHYPQLSSSSSSSSSAMEPLGSSVYLRQRELLEKFSNENQTTTSSTISFPTSSYSLLESSLQRRTTSSNHYGKGPLFPPPSSKATTKLYRGVRQRHWGKWVAEIRLPQNRMRVWLGTYDTPEAAAYAYDRAAYKLRGEYARLNFPNLEENSKLGVLDSAKLNSVKTSVDAKIQSICQKLKRERAKKIAAKRLNDSKTANNSGRSAVETLPAKIEVNSSSPSLSPSTSTSTSCGNSPQSVETEYMVMVPTKEMEMDGGFSLARMPSYDPELIWEVLLAN
LuDREB59	L.us.o.g.scaffold422.17	MAAAIDMYNNSVGSSSSSLRSGFSDPCSGELVKALEPFMNSASPSPFISPSSGDIFSPNFCSQSQSSPEIGFSIYNPQFNFPSSLGLNQLRPSQIFQIQAQFQLQQANFANNNHHLLAPKPVPMKQSAAAPRHQKPTKLYRGVRQRHWGKWVAEIRLPKNRTRLWLGTFDSAEEAALAYDQAAYKLRGDFARLNFPHLSHKGAHISGEFGDYKPLHSSVEAKLQVICQDLASSQKQGKTTPNSKRAKVVPTAAPPPSPLLKVEESESLTEESKVKSLSEDSLNGSSSSPESEISFLDFSESSSWDHHEKLGLESYPSEEIDWAAI
	L.bie.m.scaffold242.8	MAANKPDHPPPQPTQPAQSSSSTPSPASMYKGVRIRSGKWVSEIREPKKTTRIWLGTYPTPEMAAAAYDVAAIALKGRETLLNFPSSIGSYPTPASTSPSDIRAAAHTAAAALVAPKPSYGQASGEGRNLEEYMDVEDVLDMPNLLVEMAGGLMVSPPRMGDATLYGDSPDNSEGESLWSYDEY
	L.bie.m.scaffold59.34	MTQLPRNSEQESSCNSFSSSPPPSPSSTITNSNNNNKKIKRIRDAANKHPLYRGVRMRSWGKWVSEIREPRKKSRIWLGTFPTPEMAARAHDVAALSIKGDSAILNFPDIATLLPRPASLSPRDVQAAATKAAQMDQFDAKQLENSAAATTTTTTSSSSSSSLSSMVSSMELTEAEEEGLCEIIELPSLDHFGELESEFVLADSVEGWLYPPPWLTTEDDSYSGGGGGLFWNY
	L.bie.m.scaffold162.32	MAANQPQDNAPPPSPTQQQSPPSIRKQPKYRGIRSRSGKWVSEIREPKKTTRIWLGTYPTPEKAAAAYDVAAIALKGPHTPLNFPTSFYSYPIPATTSPSDIRSAAARAAAQIQASSSQGPVVRAQEEEYVDMEDMEDMLNMPNLLLEMAGGMMVSPPRMHDTAPYGDSPENSEGESVWSYRQF
	L.bie.m.scaffold468.6	MENFMFKDLQLSCHHLRGGGGGGTSNHSFLLDPTIWTSSITQPHNWAPATAAAAADHQIQSSAPMNNPVNFLESLPNLMKAMKPISKDSPTSAANNFSNLTLFSHPLFSPAEKIDQSPSFLPSKRWLSANKTQQMKYKAGGRSVSSSEKVFRGVRQRHWGKWVAEIRLPRNRTRVWLGTFDTGEEAAMAYDTAAYMLRGKYAHLNFPELKHQLKANGTTAALLEAKLQAMKKKKKELTEQQNQAEKEEPVVNSDNNVAGVQLSRMPSLDMDMIWDALLVRDSSS
	L.bie.m.scaffold702.26	MVKQSPTRVERHTAAAAAAAADELKFKGVRKRKWGKWVSEIRLPNSRDRIWLGSYDSPEKAARAFDAALFCLRGPTAKFNFPDNPPTHIPGAGSLSRDQIQEAAVRFANSEPNLSGWSNSGSAESPCPSSDIEPVQSPPPAELPLDDSFLEQLANMGSGPATFASDYGIFPGFDDLCNDYFEQTTGMFNYGEEQTTQDQVLGGQDSFLWNF
	L.bie.m.scaffold350.46	MTMEALCGSNNNNPSDMDIGTSLSQLILMGGAGSNTLDSIFSFCHHYPQLSSSSSSSSSAMEPLGSSVYLRQRELLEKFSNENQTTTTSSTISFPTSNYSLLESSLQRTTSNNRYGQGTLFPPPSSKASTTKLYRGVRQRHWGKWVAEIRLPQNRMRVWLGTYDTPEAAAYAYDRAAYKLRGEYARLNFPNLEENSKLGVLDSAKLNSVRSSVDAKIQSICQKLKRERAKKIAAKRLNDSKTANNSGRSAVETLPAKIEVNSSSPSLSPSTSTSTSCGNSPQSVETEYMVMVPTKEMEMDGGFSLARMPSYDPELIWEVLLAN
	L.bie.m.scaffold392.38	MNPEEEYYSESPDASSIPVCSVMEEMPIPASPLMAFEDFSQAFEFKAEPLIPPVAIIPQPLSILQEIPVPPFLSKTFDLVDDQGLDPVISWGGRGESFVVWDPVEFSRTVLPRNFKHNNFSSFVRQLNTYGFRKVDADKWEFANEGFRQGQRHLLRNIQRRKSPQMSTNVVESGLETEVERLRKERSTMMQEVVELQRQQRGSVKHIETVNKRIQDAEQRQKQMLSFLAKLFRNRAFLDRLKQSKEEKVLGAPSSRTRKKFIRHNQPESYTTQGQIVQQPPEYALEGIVEEGFPFEMDTFVSDELIIPPEQIEEKATTLQSEELHCKGKHVMDPQQQELGPEYLVSFPDDFGMQDFPAASSGFETELWNDVVRYDVPEFGGVAGGFSDIWDLGSTQGAG…
	L.bie.m.scaffold507.18	MSNGGGSGTPSCYRGVRKRKWGKWVSEIREPGTKTRVWLGSFDTPEMAAAAYDAAAMYFRGSEARLNFPE VAHCLPRPESSSPDDIRRAAHEAAIRAGPMDWSGGSSFNVGGDSGSGSGVVDNESGGPNVGPVTVRLSPS QIQAINESPMDSPQTWMMDHSTMSMNDVEWQDYGHSDSLWDP
	L.bie.m.scaffold312.91	MAETSLSPLGNQLAAGWSEDIHRLLQEAQHRWLRPPEICQILSNYKKFRISPEPQNRPPSGSIFLFDRKV TRYFRKDGHNWRKKKDGKTVREAHERLKSGSIDVLHCYYAHGEGNENFQRRTYWMLEEELLHVVLVHYRD VKGSSRASFYRVKETAETISHSQKTDDARINSEMDTSASSNYHSGTYQMHAQATNTENLVGGAKVSEYED VESAYIRVLNYLLFSFYRIVEANSVIGNGLAYESRGQVGLPTWENDLENCNYGTEHIPPDFRVPIKADNA PTHSRQGDLLGKMFMSSFSKWQESTSHEAIKEQWQRPDAHNSMKSEKESEHHSSMKHHLLDGSQRDGLTK LDSFNRWMSNELGDVDESPVHSTSATYWQNVKSEDGVDNSNVPP…
	L.bie.m.scaffold242.10	MAANDSPPPPYPNYQQPSPSSRYRGVRIRSGKWVSEIREPKKTTRIWLGTYPTPEMAAAAYDVAAIALKG PNTTLNFPESFRSYPTPASNSPSDIRAAAQTAAAALMPQKPDQFGQASGSRQAEDNHIDVENMLDMPNLL VDMAGGMMVSPPRMDNKGSYGDSPDNSQGDSLWSYDDK
	L.bie.m.scaffold111.26	MAAFNQASSSDSSRKRRRRRTGSESVAETLKKWKQYNEYLDSENSSKSGRRVPAKGSKKGCMKGKGGPEN SKCKYRGVRQRTWGKWVAEIREPNKGPRLWLGTFPTAYEAALAYDDAARAMYGPGARLNLPAQTSSTCDS STTTKTTRSEVSGNDQIVPGGDGEGESKLAKQESAEEEENDHLVLTGAKLAPQVKGEPLDVKDYEWQNFT GDEVFSVEELLGELENHPLDDAGLLLGDNNNTHTQGYLQCSNSDPDPDPRFIGGSQHKEPGPLMSFDHGF EFLEEDKNLVAPVDFSFGLGDLVFEQFDA
	L.bie.m.scaffold83.155	MENDYPVQLTSELDVGTSLSHLILTGSGANTLDSIFSFSHHNPQTSPAAIEPLGSSVYLRQRDLLQKFSD ENRIGGGGSISRLGFPTRSSSHALPPAALKTTKQYRGVRQRHWGKWVAEIRLPQNRMRVWLGTYDSAEAA AYAYDRAAYKLRGEYARLNFPNLKDDVPVKLGFADSAKLNSLRSTVDAKIQSICQKLKKERAKKIAAKKS EGKISSAKAEPNSPSRTSSSSTVTAATSSEGTVAEEEMDVDGGWSLARMPSYDPELIWEVLAN
	L.bie.m.scaffold528.11	MENCRNSLKPWKRGPTRGKGGPLNATCEYRGVRQRTWGKWVAEIREPKKRSRIWLGSFATAEEAAMAYDE AARRLYGPEAYLNLPHLLQQPPHHHHHLSSTTTAAFHRYRWMVPSSRTSSVSSLFPPRGLLNLHAQPSVH VIHQRLQELKDKKNNSQKNNTPPIIGLSQDSRGAEPSTRVPKAMEEAKEKPQIDLNEFLQQMGILKDENR VAAADVPVEEEASRCYDNGELVGNSSLSFGEDKSLSYWDAFVSEDRGYYEGDNFQFRQDAVQEEELPFSA HIWNF
	L.bie.m.scaffold724.6	MQPSQQQQQYPSYRGVRRRSSGKWVSEIREPKKPNRIWLGTFPTPEMAAVAYDVAALALKGRDAEVNFPN SSASLPVPASTSPRDIQAAAASAAAAIGAAKDALGINVMHNRNFGASAGSNQTVLTSQGNSNNTVEIAEA VSSSANEYPSSSFVDEDLIFDMPNILMNMAEGMMLSPPRFGGGGGGEDGYGYGYGGGGESSGDNNNLWRF P
	L.bie.m.scaffold779.13	MAETSLSPLGNQLAAGWSEDIHRLLQEAQHRWLRPPEICQILSNYKKFRISPEPQNRPPSGSIFLFDRKV TRYFRKDGHNWRKKKDGKTVREAHERLKSGSIDVLHCYYAHGEGNENFQRRTYWMLEEELLHVVLVHYRD VKQGSSRASFYRVKETAETISHSQKTDDARLNSEMDTSASSNYHSGTYQMHAQATNTENLAGGAKASEYE DVESVEANSVIGNGLAYESRGQVGSPSWENDLENCNYGTEHIPPDFRVPIKADNAPTISRQGDLLGKMFM NSFSKWQESTSHEAIQEQWQRPDAHNSMKSEKESELHSSVKHHLLDGSQRDGLKKLDSFNRWMSNELGDV DESPVHSTSATYWQNVKSEDGVDNSNVPPQSDMEPYLMAPSLAN…
	L.bie.m.scaffold1144.2	MENCRNSLKPWKRGPTRGKGGPLNATCEYRGVRQRTWGKWVAEIREPKKRSRIWLGSFATAEEAAMAYDE AARRLYGPEAYLNLPHLLQQPPHHHHHLSSTTTAAFHRYRWMVPSSRTSSVSSLFPPRGLLNLHAQPSVH VIHQRLQELKDKKNNSQKNNTPPIIGLSQDSRGAEPSTRVPKAMEEAKEKPQIDLNEFLQQMGILKDENR VAAADVPVEEEASRCYDNGELVGNSSLSFGEDKSLSYWDAFVSEDRGYYEGDNFQFRQDAVQEEELPFSA HIWNF
	L.bie.m.scaffold1.121	MRIPEIRETNRGARLWLGTLDTSHNPALAYHTAARKLYGPDAKLNLPNANDVVHLPKQDSGDAATTSTSF DMPGGYYNNYSSNSSSEERISSSSTSSYDNYNELGSGERVLVQFAGELAVI
	L.bie.m.scaffold239.64	MVKTDDHQAPDNNNNNNNMIKSTTKKKSSSMMVKKFKGVRMRSWGSWVSEIRAPNQKTRIWLGSYSTPEA AARAYDAALLCLKGSSAAAPTLNFPTSSYAHYYTYTSSAAPMSPKSIQRVAAAAAANANTTDVIHQPLPA DNLCSSFSSSSMASSPSTECSQPWDQTDDDVSLEMVQSLIDYNYYEPSNYVQSDGNNYLGHNSNLAWFDE LGFDDSSVTFSCPPPPPMFDDFYEGDIRLWSFAD
	L.bie.m.scaffold392.30	MQPSQQQQYPSYRGVRRRSSGKWVSEIREPKKPNRIWLGTFPTPEMAAVAYDVAAIALKGRDAKVNFPNS SASLPVPASTSPRDIQAAAASAAAAIGAARDALGINVMTNGNFGGGAGGNQTVLTLQGNSNNNTVEIAEA VSSSANNDYFSSSSFVDEDLIFDMPNILMNMAEGMMLSPPRFGGGAGAHDGYGYGYGYGGGGGGESSGDN NNLWRFP
	L.bie.m.scaffold437.32	MEVDDKSTAAAAAAQKKQRGGGMAERESGGGGGHKQYKGIRMRKWGKWVAEIREPNKRSRIWLGSYSSPV AAARAYDTAVFHLRGPTARLNFPEFLAGEEGGVSSGEDLSTASIRKKATEVGARVDALEAALSHHRCRRH RGECEGKSEIEAAVELKSFVERVDLNKLPDPEDSDVDWEGN
	L.bie.m.scaffold21.106	MSNGGGSGTPSCYRGVRKRKWGKWVSEIREPGTKTRVWLGSFDTPEMAAAAYDAAALYFRGPEARLNFPE VAHCLPRPESSSPDDIRRAAHEAAIRAGPMDWSGGSSFNVGGDSGSGSGAVDDESGGPNVGPVTVRLSPS QIQAINESPMDSPQRWMMDYSTMYMNDVEWQDYGHSDSLWDP
	L.bie.m.scaffold545.20	MDVDDNNPPNPNTNTSPPSSPNDNNNTNSPSLPNSASSSSSSAKKGKLSGKGGPDNGKFRYRGVRQRSWG KWVAEIREPRKRTRKWLGTFSTAEDAARAYDRAALILYGSRAQLNLQPSSLAACSSSSSSQTTASNNNNS SSSSRSSTQTLRPLLPRPSGFGFTLSRSSTNIHNAAANNYYPSFLMGGNHNARISSSYPPNAAYFIPHHQ HPSIPHSHNQLYHQNPLMLMNQQQHLPNPTTASYEHQVPQQQQQQQQQEYGQQEEEGHCQLYEDINLLSG SNGNDSQAVEVSGAGQDPGLHADPGGGMWACDEEDYYPNSIWDYGDHNSFFDF
	L.bie.m.scaffold154.37	MVKQSPTRVERRTAAAAAAAADELKFKGVRKRKWGKWVSEIRLPNSRDRIWLGSYDSPEKAARAFDAALF CLRGPTAKFNFPDNPPTHIPGAGSLSRDQIQEAAVRFANSEPNLSGWSNSGSAESPCPSSDIEPVQSPPP AELPLDDCFLDQLANIGSGPATFAFDYGIFPGFDDLCNDYFAQTTGMFNYEEEQTTQDQVLGGQDSFLWN F
	L.bie.m.scaffold242.9	MDEEVKLAAARFPKRPAGRKKFRETRHPVYHGVRRRGDSGGKWVSEVREPKKKTRIWLGTFPTAEMAARA HDVAALALRGSSACLNFADSAWLLPVPDSADSKGIQKAAAQAAEGFRPTEGTMVTEGGETEGEKVFYMDE EDVFGMPAILASMAEGMLLSPPPPVWEDSVGKYDDDMAADVSLWSYSI
	L.bie.m.scaffold162.30	MDEEVKLAAARFPKRPAGRKKFRETRHPVYHGVRRRGDSGGKWVSEVREPKKKTRIWLGTFPTAEMAARA HDVAALALRGSSACLNFADSGWRLPVPESADSKGIQKAAAEAAEGFRPMDRTAEGEKVVYMDEEDVFEMP GILASMAEGMLLSPPPPVWEDSVGKYDDDMAADVSLWSYSI
	L.bie.m.scaffold118.17	MAAFNQASSSDSSRKRRRRRTGSESVAETLKKWKQYNEYLDSENNKSGRRVPAKGSKKGCMKGKGGPENS KCKYRGVRQRTWGKWVAEIREPNKGPRLWLGTFPTAYEAALAYDDAARAMYGPGARLNLPAQASSTCDSA TTTTTTRSEVCGNDQIVPGGDGEGESKLAKQESAEEEENDHLVLTGAKLAPQVKGEPLDVKDYEWQNFTG DEVFSVEELLGELENHPLDDAGLLLGDNNNTHTQGYLQCSNSDPDPDPRFIGGSQHKEPGPLMSFDHGFE FLEEDKNLVAPVDFSFGLGDLVFEQFDA
	L.bie.m.scaffold508.3	MDVDDNNPPNPNTNTSPPSSPNDNNNTNSPSLPNSASSSSSSAKKGKLSGKGGPDNGKFRYRGVRQRSWG KWVAEIREPRKRTRKWLGTFSTAEDAARAYDRAALILYGSRAQLNLQPSSLAACSSSSSSQTTASNNNNS SSSSRSSTQTLRPLLPRPSGFGFTLSRSSTNIHNAAANNYYPSFLMGGNHNARISSSYPPNAAYFIPHHQ HPSIPHSHNQLYHQNPLMLMNQQQHLPNPTTASYEHQVPQQQQQQQQQEYGQQEEEGHCLFYEDINSLSG SNGNDTQAVEVQDPGLHADPGMWPCDDEDYYPNSIWDYGDHNSFFDF
	L.bie.m.scaffold804.33	MENDYPFQFTSELDVGTSLSHLILTGSRANTLESIFSFSHHNPQTSAATVIEPLGSSVYLRQRDLLQKFS DENRIGGGGSISRLGFPTRSSSHALPPAALKTTKQYRGVRQRHWGKWVAEIRLPQNRMRVWLGTYDSAEA AAYAYDRAAYKLRGEYARLNFPNLKDDVPVKLGSIKVDIFVVSIDFCLEVEELFNGFKSMIGRVVMNVRR ERVVVETFDSYR
	L.bie.m.scaffold835.8	MAAELMEALEPFMKSPPSCFSLNQLNPSQILQIQAQLQTQMTNYKNPLAVTPSPMKRSVAAVKPPTKLYR GVRQRHWGKWVAEIRLPKNRTRLWLGTFETAEEAALAYDRAAYMLRGDFARLNFPQMVHTDGKLIKTLHS SVEAKLQAICQSLEEKKKTGEVENRAAPVKVEDTEISSSSSSNSNSNSSPESEISFFDFTETESRWGIGE TFGLEKFPSAEIDWAAI
	L.bie.m.scaffold100.73	MISGLQDGNTWMMDDNNNNKNKNKDDAASGGLNNGDKLNHNIILQNMGYKSMLQQEEEEGGEESEWYVPN KEMNFATSNLVADPDGLLLHHTVDHSSSSCSPSASSVFNNLVADPNSQVHYFMQQPKPTSSSSFLNAMNP LDPGFDFGFLDNQLATNYSTLLNKPNGGMMFGADNCGGSGHQIGAHNFCSPNPQFQSNNNSMLQVLPETG GGEFRGFEEGNANGNNGLLFMNRSNKLLRPLESYPSVGEQPTLFQKRAALRKNLGDNNGKKEMVEMEEFS EKKRVLLSHGGGCGGGDSFLDDLSIDGSGLNYDSDELGDDTTKFDEICKAGGFSSSNANSASTGVTDQKG GGKKKGLPAKNLMAERRRRKKLNDRLYMLRSVVPRISKMDRASI…
	L.bie.m.scaffold699.24	MSNSAAADVDGGRKYKGVRRRKWGKWVSEIRVPGTQERLWLGSYSSPEAAAFAHDVASYCLKGNSSSPSN FPMTALPALRQDMSPKSVQRAASDAGMAVDAQMILKNSQDGAGSGSAGRELNVSVEDYM
	L.bie.m.scaffold160.46	MVKTDDHQAPDNNNNNNNMIKSTTKKKSSSMMVKKFKGVRMRSWGSWVSEIRAPNQKTRIWLGSYSTPEA AARAYDAALLCLKGSSAAAPTLNFPTSSYAHYYTYTSSAAPMSPKSIQRVAAAAAANANTTDVIHQPLPA DNLCSSFSSSSMASSPSTECSQPWDQTDDDVSLEMVQSLIDYNYYEPSNYVQSDGNNYLGHNSNLAWFDE LGFDDSSVTFSCPPPPPMFDDFYEGDIRLWSFAD
	L.bie.m.scaffold1.2	MSTSSSSTGEPGSNWNPQMKKAAQASSRKGCMRGKGGPENALCSYKGVRQRTWGKWVAEIREPNRGARLW LGTFDTSHDAALAYDTAARKLYGPHAKLNLPNHNDVVHVPKQDSGDAPTTTSSSFDMPAGYYNNYSSNSS SEEGISSSSYDNYNEIGVGNEFWSNLQVNLPLFDESIWAEAAMSLDYFPVVAMDGGQLAGGWDAASASAP N
	L.bie.m.scaffold43.55	MEANRMVVKVRREMIAACLTCTICNRLFRDATTISECLHTFCRKCIYRRISNDGLESCPICNIDLGCVAL EKLRADHNLQDVRSKIFPFKRQKIEAPDVTPEEASSVPSPVKRKERSLSSLVVSAPKVSMQTTTTGRRTK LALRKCSTAARSSNVPLEKPVKEDDHPEGCPESSSSRDIESNLNSKRRQSSSAEPSQSASNTEAPNGANP WDGKSDLWQPLNFLVEVASRTKSYKTNSQLPDVKLESIDLPESEPPVRKTKYIEDEERSKVDEKIQITTN FQQLEEPKKMHRIRRRKPARKGISSQAVLYASSSKQERRTTPVWFSLVASDEQEGDASLPQISANYLQIK DGTVPVSFIHKYLKRKLDLLSEEEIEIKCMGEPVIPTSQLHSLV…
	L.bie.m.scaffold1056.16	MAAAIDMYNNSVGSSSSSSSSSLRSGFSDPCSGELVKALEPFMNSASPSPFISPSSGDIFSPNFCSQSQS SPELEFSIYNPQFNFPSSLGLNQLRPSQIFQIQAQFQLQQTNFATFNHLIQTQRFNNHHHHNLLAPKPVP MKQSAAAPRHQKPTKLYRGVRQRHWGKWVAEIRLPKNRTRLWLGTFDTAEEAALAYDQAAYKLRGDFARL NFPHLSHKGAHISGEFGDYKPLHSSVEAKLQVICQGLASSQKQGKTTPNSKRAKVVPTAAPPPSPLLKVE ESESLTEESKVKNQSLNGSSSPESEISLNGSSSPESEISFLDFSESSSWDQHEKLGLESYPSEEIDWAAI
	L.bie.m.scaffold158.89	MAAARNNTGKSKKGEFRNMRDSSSSSSSSAMAGRELRPLKKIRSPDRLDLSQQLAFLQQQQQFQHSLPNP PSSSSNSISNSPVFASKFPFAVDGCSSSSNWPINFPPPAQPPQNPNQMISFGQNQNQSFMVANSFHHQQQ LFRYWNDTLNLSPRGQLVVGPDGCRFFRPSATAMAATMPIQPINTTKLYRGVRQRHWGKWVAEIRLPKNR TRLWLGTFDTAEDAAMAYDREAFKLRGENARLNFPELFLNKQNPPPEESESSPQVVTAEPPPNADTAEAE AEAETEHDSNSESAASAAADGGEMGWGEMADAWLNAIQEGWGPGSAVWDDLDANNNLFLNSQIPFQSSNQ QQGEGIISASSSSQSSSSPCFQMKPFFWKDQD
	L.bie.m.scaffold269.44	MTEQQPPYTTTTHDNYTSPSPASSAAKPGTHHPVYRGVRKRRWGKWVSEIREPKKKTRIWLGSFPVPEMA AKAYDVAAHCLKGRNAILNFPDQVNDLPTPSTCRSPRDIQAAAALAARSVIIRHHSSSSSSPSSSPLSDG AGVNGVGRSDDEDDDGDGGFWEEIELPELLITSSSSYGELWSLEAGGKDSAADW
	L.bie.m.scaffold351.40	MEALCGSNNNNPSDMDIGTSLSQLILMGGAGSNTLDSIFSFCHHYPQFSSSSSAMEPLGSSVYLRQRELL QKFSNENQTTTTSSTISFPTSNYSLLESSLQRTTSNNRYGQGTLFPPPSSKASTTKLYRGVRQRHWGKWV AEIRLPQNRMRVWLGTYDTPEAAAYAYDRAAYKLRGEYARLNFPNLEENSKLGVLDSAKLNSVRSSVDAK IQSICQKLKRERAKKIAAKKLNDSKTANNSGRSAVETLPAKIEVNSSSPSLSPSTSTSTSCGNSPQSVET EYMVMVPTKEMEMDRGFSLARMPSYDPELIWEVLLAN
	L.bie.m.scaffold162.28	MAANDSPPPPYPNYQQPPPSSRYKGVRIRSGKWVSEIREPKKTTRIWLGTYPTPEMAAAAYDVAAIALKG PNTTLNFPESFRSYPTPASNSPSDIRAAAQIAAAALMPSKPAQFGQASGSSTSRPAEDYMDVEDMLDMPN LLVDMAGGMMVSPPRMDNTASYGDSPDNSQGDSLWSYDDK
	L.bie.m.scaffold116.64	MVKQSPTRVERRTAAAAAAAADELKFKGVRKRKWGKWVSEIRLPNSRDRIWLGSYDSPEKAARAFDAALF CLRGPTAKFNFPDNPPTHIPGAGSLSRDQIQEAAVRFANSEPNLSGWSNSGSAESPCPSSDIEPVQSPPP AELPLDDCFLDQLANIGSGPATFAFDYGIFPGFDDLCNDYFAQTTGMFNYEEEQTTQDQVLGGQDSFLWN F
	L.bie.m.scaffold462.30	MAAAIDMYNNSVGSSSSSSSSSLRSGFSDPCSGELVKALEPFMNSASPSPFISPSSGDIFSPNFCSQSQS SPELEFSIYNPQFNFPSSLGLNQLRPSQIFQIQAQFQLQQTNFATFNHLIQTQRFNNHHHHNLLAPKPVP MKQSAAAPRHQKPTKLYRGVRQRHWGKWVAEIRLPKNRTRLWLGTFDTAEEAALAYDQAAYKLRGDFARL NFPHLSHKGAHISGEFGDYKPLHSSVEAKLQVICQGLASSQKQGKTTPNSKRAKVVPTAAPPPSPLLKVE ESESLTEESKVKNQSLNGSSSPESEISLNGSSSPESEISFLDFSESSSWDQHEKLGLESYPSEEIDWAAI
	L.bie.m.scaffold36.8	MTQLARNSEQESSCNSFSSSPPPSPSTITNSNNNNKKIKRIRDDANKHPLYRGVRMRSWGKWVSEIREPR KKSRIWLGTFPTPEMAARAHDVAALSIKGDSAILNFPDIATLLPRPASLSPRDVQAAATKAAQMDQFDAK QLENRTAAAATTTTTTTRTSSTSSSSSSSLSSMVSSMELTEAEEEGLCEIIELPSLDHFGELESEFVLAD SVEGWLYPPPWLTTEDDSYSGGGGFIYTTTTTAVSYH
	L.bie.m.scaffold455.33	MASLVATDVPARLVGSEIHGFHTLQDLDIRNILDEARSRWLRPNEIHAILCNHKYFTIFVKPVNLPKSGT IVLFDRKMLRNFRKDGHNWKKKKDGKTIKEAHEHLKVGTEERIHVYYAHGQDNQTFVRRCYWLLDKALEH IVLVHYRETQELQSSPVTPLNSNSSSVSDPSTPWPSAEEFDSGAGNAYPAGEKEFIDPGLFPVKDHQLRL HEINTLEWDDLVAGDPNNLTTFQGDVSSYLVNQNQIAVNGSSSIYNSLSASNISDGVTSINQIIDPCLNS GTTYSSTADGTYTQTANLLINSKTQSTDRQAVAHDSTLDYLVDNGLQSQDSFGRWMDDVMAKSADSLDDH LLQPLISSGDGLSTSPASVQHQYFADHSFVITDVSPSWGFSDET…
	L.bie.m.scaffold645.7	MCPIYINHNRSSLLVFSETLPVWSQSKIKVTNKEKRTLVHPWFPKMENFMFKDLQLSCHHLRGGREGTSN HSFLPDPTIWTSSITQPHNWAPAAAAAGDHQIQSSAPMNNPVNFLESFPNLMKVILTLFSLPLFSPAEKI VQSPSFLPSKRWLSASKTQQMKYKAGGRSVSSSEKVFRGVRQRHWGKWVAEIRFPRNRTRVWLGTFDTGE EAAMAYDTAAYMLRGEYAHLNFPELKHQLKANGTTAALLEAKLEAMKKKKELTEQQNPAEKEEPLVNSDN NNSNSNNVAGVQLSRMPSLDMDMIWDALLVHDSSS
	L.bie.m.scaffold473.20	MAAARNNTGKSKKIEFRNMTDSSSSSMTERELRPLKKIRSPDRLDLSQQLAFLQQQQQFQHSFPNPPSSS SSSFSNSHVFTSKFPFAVDGCSSSSNWPINFPPPAQPPQNPNQMISFGQNQNQSFMAANSFHHQQQLFRY WNDTLNLSPRGQLIVGPDGRRFFQPSPTAMPIQPINTTKLYRGVRQRHWGKWVAEIRLPKNRTRLWLGTF DTAEDAAMAYDREAFKLRGENARLNFPELFLNKGNPPAESESSPCSPQVVTVQPPPNADTLPPPAAEAQA EAETEQDSNSESAASVAADGGQMGWGEMADAWLNAIQEGWGPGSAVWDDLDANNNLFLNSQIPFQSSNQQ QGEGIISATSSSSSSLPSSSCFQTKPFFWKDQD
	L.bie.m.scaffold221.52	MAAELMEALEPFMRSPPSSCFSLNQLNPSQILQIQAQLQTQMSNYKTPLAVTPSPMKRSAVKPPTKLYRG VRQRHWGKWVAEIRLPKNRTRLWLGTFETAEEAALAYDRAAYMLRGDFARLNFPQMVHTVGYFIITLHSS VDAKLHAICRSLEEKKKTGEVENRASPVKVEETEVSSSSSSSNSNSEISFLDFTETESRWGIGETFGLEK FPSAEIDWAAI
	L.bie.m.scaffold114.63	MAEPLKVAADYPKKRAGRRVFKETRHPVYRGVRRRNNDKWVCELRDPHSKSRRIWLGTYPTPEMAARAHD VAALSFRGNAACLNFADSAWRLPLPASSEAEDIRKAAALAAEMFRHKDNTDKEFDWDEEASFELPGLIAG LAEGLLIPPPVGYAEEADCCFDQSVLWSHDSI
	L.bie.m.scaffold19.14	MDVRHRDSTSPTITSSNTENKRKHVVEKPYRGIRMRKWGKWVAEIREPNKRSRIWLGSYSTPVAAARAYD TAVFYLRGPSARLNFPDLIDHLTPPDHAVSAASIRQKATEIGAQVDALQTSTTTTPTSSSGDHSNVVIPE NPDLNEYPNPENSDNEQE
	L.bie.m.scaffold68.38	MKAKKVYRGVRMRSWGKWVSEIREPRKKSRIWLGTYPTPEMAARAHDVAALTLKKGNYSSILNFPEMAHS LPRPLSLAPRHVQAAAAKAAHMDMTTTTSGPTTTINLAPSSLSSSCADHEEEGLLSEIVELPCLGDVRDD QKNNELVLVDSSAEGWLLYPPPWDDDDDEFGGDIVPFWEK
	L.bie.m.scaffold553.2	MEECGGEGRRRYRGVRQRRWGKWVSEIREPGKKTRIWLGSYETAEMAAAAYDAAALFLRGREGLNFPELA DGLPRPASSSAEDVQTAAQLAAARMVKGESNNSGGGLRPVRVGLTPSQIQAINETPMDSPNYMYWMELAA GALLSPGKQEYNGGVSMDLGDVIDGCDFSGLEEIMEMHHYQPSIWDYY
	L.bie.m.scaffold724.14	MNPEDDNYSESPDASSIPVCSVMEEMTIPASPLMAFEDSSQAFEFKAEPLIPPVGIIPQPLSILQETPVP PFLSKTFDLVDDQGLDPVISWGGRGESFVVWDPVEFSRTILPRNFKHNNFSSFVRQLNTYGFRKVDADKW EFANEGFRQGQRHLLRNIQRRKPPQMSTYVVESVDTEVERLRKEEGIMMQEVVQLQRQQRGYVKHIETVN KRIQDAEQRQKQMLSFLAKLFHNRAFLDRLKQSKEEKVLGAPSSRTRKKFIRHNQPESSTQPPDYALAGI VEEGLPFEMETFVSDDLGLGQEEEEPIIPPQQIQGKATTLQSEELYYKGKHVMGPQQQEFGPEYLVSFPE DAWSMGFDTRPVISCPGNELWDDMVRYDVPEFGGFAGGFSDIWD…
	L.bie.m.scaffold162.31	MAANKPDPPPPPQPTQPPPPSSSTPSMYRGVRIRSGKWVSEIREPKKTSRIWLGTYPTPEMAAAAYDVAA IALKGRETPLNFPASIGSYPTPASTSASDIRAAAHTAAAAFVAPKSAHGQASGEGSMRNPEEYMDVEDIL DMPNLLVEMAGGMMVSPPRMGDTASYGDSPDNSEGESLWSYDK
	L.bie.m.scaffold160.6	MASLVATDVPARLVGSEIHGFHTLQDLDIRNILDEARSRWLRPNEIHAILCNHKYFTIFVKPVNLPKSGT ILLFDRKMLRNFRKDGHNWKKKTDGKTVKEAHEHLKVGTEERIHVYYAHGQDNQTFVRRCYWLLDKALEH IVLVHYRETQELQSSPVTPLNSNSSSVSDPSTPWPSAEEFDSGADNAYPAGDKEFIDPGLFPVKDHQLRL HEINTLEWDDLVAGDPNNLTTFQGDVSSYLVDQNQIAVNGSSSIYQNALSASNISEGVTSINQIIDPCLN SGTTYSSTADGTYTQTANLLINSNTQSIDRQAVAHDSTLDYLVDNGLQSQDSFGRWMDDVMAKSADSLDD HLLQPHISSGDGLSTSPASVQHQYSADHSFVITDVSPSWGFSDE…
	L.bie.m.scaffold703.37	MEPTSSSSSSSSSSSSPTSPDSHSSDVKAGSSDLQFRSFRGVRKRQWGKWVSEIREPKKKSRIWLGTFDT PEMAARAHDVAALAIKGNSALLNFPKEAHLLPRPASSSPKDVQAAAALAAALDVKKLGEEASSGDGGDGG QDDDHHRHRVPTGPAVVDFVAADEAGEDDAFVNLPDLVPDCWKMAEAAAGDLDCGLIWQTDGLLEPCLWS CYY
	L.bie.m.scaffold635.1	MEANLMVVKVRREMIAACLTCTICNRLFRDATTISECLHTFCRKCIYRRISNDGLESCPICNIDLGCVAL EKLRADHNLQDVRSKIFPFKRQKIEAPDVTPEEAASVPSPVKRKERSLSSLVVSAPKVSMQTTTTGRRTK LGPRKCSTAARSSSVPLEKPVKEDAHPEGCPESSSSREIESNLNSKRRQSSSAEPSQSASNTEAPKGANP WDCKSDLWQPLNFLVEVASRTKSYKTNSQLPDVKLESIDLPESEPPVRKTKYIEDKERSEVDEKIQITTN FQQLEEPKKMHRIRRRKPARKGISSQAVLYASSSKQERRTTPVWFSLVASDEQEGDASLPQISANYLQIK DGTVPVSFIHKYLKRKLDLLSEEEIEIKCMGEPVIPTSQLHSLV…
	L.bie.m.scaffold576.20	MEVDDKSTAAAQKKQRGGAERESGGGGHKQYKGIRMRKWGKWVAEIREPNKRSRIWLGSYSSPVAAARAY DTAVFHLRGPTARLNFPEFLAGEEGGVSSGEDLSTAWIRKKATEVGARVDALEAALSHHRCRRHRGECEG KSEIEAAVELKSFVERVDLNKLPDPEDSDVDWEGN
	L.bie.m.scaffold283.49	MTEQQPPYTTTTHDNYTPPSAASTAAKPGTRHPVYRGVRKRRWGKWVSEIREPKKKTRIWLGSFPVPEMA AKAYDVAAHCLKGRSALLNFPDQVNDLPTPATCRSPRDIQAAAAVAARSVIIRHHSSSSSSPSSSPLSDG AGGNGVERSDDEDEDGDGGFWEEIELPELLITSSSSCDELWSLAAGGKDSAADW

## Sheet: Table S4
Table S4. Analysis of Motifs in flax LuDREB genes
Group	Gene ID	Motif1	Motif2	Motif3	Motif4	Motif5	Motif6	Motif7	Motif8	Motif9	Motif10	Motif11	Motif12	Motif13	Motif14	Motif15	Motif16	Motif17	Motif18	Motif19	Motif20	Motif21	Motif22	Motif23	Motif24	Motif25	Motif26	Motif27	Motif28	Motif29	Motif30	Motif31	Motif32	Motif33	Motif34	Motif35	Motif36	Motif37	Motif38	Motif39	Motif40	Motif41	Motif42	Motif43	Motif44	Motif45	Motif46	Motif47	Motif48
1	LuDREB18	1	1	1	1	1
1	LuDREB37	1	1	1	1	1																																	1
1	LuDREB41	1	1	1	1	1
2	LuDREB15	1	1	1					1																							1				1
2	LuDREB22	1	1	1																											2	1
2	LuDREB24	1	1	1																											1	1
2	LuDREB38	1	1	1					1																							1				1
2	LuDREB39	1	1	1																												1
3	LuDREB45	1	1																									1			2	1																1
3	LuDREB55	1	1																									1			1	1																1
4	LuDREB1	1	1	1	1	1																									1
4	LuDREB4						1	1		1	1				1	1		1	1	1		1														1	1		1					1	1
4	LuDREB7	1	1		1							1																1
4	LuDREB9								1				1		1							1									1													1
4	LuDREB11																					1	1				1																		1			1	1
4	LuDREB13	1	1	1																											1									1
4	LuDREB14	1	1	1	1																										1															1	1
4	LuDREB17			1	1	1
4	LuDREB19	1		1	1	1																									1
4	LuDREB25						1	1		1	1				1	1		1	1	1		1														1	1		1					1	1
4	LuDREB29	1	1	1					1					1												1					1
4	LuDREB30	1	1	1	1																										1									1
4	LuDREB34						1	1		1	1				1			1	1	1	1	1	1						1		1								1		1
4	LuDREB36	1	1	1	1																										1															1	1
4	LuDREB40	1		1	1	1
4	LuDREB42	1		1	1	1
4	LuDREB43	1		1	1	1
4	LuDREB44	1	1	1	1																										1
4	LuDREB46	1	1	1	1							1
4	LuDREB47						1			1	1				1			1	1	1	1	1	1						1		1								1		1
4	LuDREB49																				1									1	1	1	1								1		1
4	LuDREB50	1	1	1	1	1
4	LuDREB51																					1	1				1																		1			1	1
4	LuDREB52								1				1		1							1									1													1
4	LuDREB53	1	1	1	1							1
4	LuDREB54	1	1	1	1							1
4	LuDREB56	1		1	1																										1
4	LuDREB57																				1									1	1	1	1								1		1
5	LuDREB3	1	1	1
5	LuDREB5	1	1	1
5	LuDREB8	1	1		1
5	LuDREB10	1	1		1																										1							1
5	LuDREB21	1	1	1
5	LuDREB23	1	1	1	1																										2
5	LuDREB27	1	1		1																										1							1
5	LuDREB28	1	1		1
5	LuDREB32	1	1	1	1																				1						1
6	LuDREB2	1	1	1					1					1												1					1
6	LuDREB6	1	1	1					1							1	1							1							1
6	LuDREB12	1	1	1													1																									1					1
6	LuDREB16	1	1	1					1							1	1							1							1
6	LuDREB20	1	1	1					1					1												1					1
6	LuDREB26	1	1	1					1					1												1					1											1
6	LuDREB31	1	1	1					1							1	1							1							1
6	LuDREB33	1	1	1													1																									1					1
6	LuDREB35	1	1	1																											3			1	1												1
6	LuDREB48	1	1	1																											1			1	1												1
6	LuDREB58	1	1	1					1							1	1		1					1							1
6	LuDREB59	1	1	1					1					1												1					1											1
[truncated: 33 more columns]

## Sheet: Table S5
Table S5. Synteny analysis of DREB genes in the genomes of flax and five other species
Linum usitatissimum	Arabidopsis thaliana	Solanum tuberosum	Oryza sativa	Zea mays	Glycine max
LuDREB1	AT5G11590.1				Glyma.04G084000
LuDREB2	AT2G22200.1	PGSC0003DMG400053152			Glyma.08G137600 Glyma.18G018200
LuDREB3	AT2G23340.1 AT3G50260.1 AT5G67190.1	PGSC0003DMG400084506 PGSC0003DMG400020525			Glyma.01G188600 Glyma.05G092800 Glyma.11G053600
LuDREB4	AT3G16940.1 AT4G16150.1	PGSC0003DMG400011979			Glyma.07G242000 Glyma.09G038300 Glyma.15G143400 Glyma.17G031900
LuDREB5		PGSC0003DMG400059885 PGSC0003DMG400007511			Glyma.09G072000 Glyma.13G112400 Glyma.17G047300
LuDREB6	AT2G22200.1				Glyma.11G018100
LuDREB7	AT1G71450.1 AT1G33760.1
LuDREB8	AT1G71520.1
LuDREB9	AT2G30580.1 AT3G23060.1	PGSC0003DMG400051660 PGSC0003DMG400013629 PGSC0003DMG400038984			Glyma.03G159500 Glyma.10G032500 Glyma.19G161700
LuDREB10		PGSC0003DMG400002375			Glyma.04G251400 Glyma.04G251400
LuDREB11	AT5G03720.1				Glyma.03G191100 Glyma.10G066100
LuDREB12	AT4G13620.1
LuDREB13
LuDREB14	AT4G32800.1	PGSC0003DMG400006751 PGSC0003DMG400005709 PGSC0003DMG400047804	LOC_Os01g10370.1		Glyma.04G084000 Glyma.06G085700 Glyma.07G017300 Glyma.14G146100 Glyma.17G194100
LuDREB15	AT3G57600.1	PGSC0003DMG400060970			Glyma.03G138900 Glyma.19G142000
LuDREB16	AT1G64380.1	PGSC0003DMG400031685 PGSC0003DMG400014953			Glyma.11G018100 Glyma.01G225000
LuDREB17	AT5G51990.1	PGSC0003DMG400065067	LOC_Os04g48330.1		Glyma.10G239300 Glyma.20G155200
LuDREB18	AT4G25470.1		LOC_Os04g48350.1 LOC_Os09g35030.1		Glyma.09G147200 Glyma.10G239400 Glyma.16G199000 Glyma.20G155100
LuDREB19	AT1G12630.1	PGSC0003DMG400037122 PGSC0003DMG400058587	LOC_Os02g45420.1
LuDREB20	AT2G22200.1				Glyma.08G137600 Glyma.18G018200
LuDREB21	AT2G23340.1 AT3G50260.1 AT4G36900.1	PGSC0003DMG400084506			Glyma.01G188600 Glyma.05G092800 Glyma.11G053600
LuDREB22	AT1G75490.1	PGSC0003DMG400009506			Glyma.04G028100 Glyma.06G028300 Glyma.14G070000 Glyma.17G254600
LuDREB23		PGSC0003DMG400020525			Glyma.06G042100 Glyma.14G084700
LuDREB24
LuDREB25	AT3G16940.1 AT4G16150.1	PGSC0003DMG400011979			Glyma.07G242000 Glyma.09G038300 Glyma.15G143400 Glyma.17G031900
LuDREB26	AT4G39780.1 AT5G65130.1	PGSC0003DMG400053152			Glyma.08G137600
LuDREB27
LuDREB28	AT1G71520.1
LuDREB29	AT1G71450.1 AT1G33760.1
LuDREB30	AT2G41510.1 AT3G63440.1	PGSC0003DMG400017390	LOC_Os02g43940.1 LOC_Os04g46400.1	Zm00008a022520 Zm00008a035011	Glyma.09G225400 Glyma.11G149100 Glyma.12G011400
LuDREB31	AT1G64380.1 AT3G51940.1	PGSC0003DMG400017586 PGSC0003DMG400031685 PGSC0003DMG400014953			Glyma.01G225000 Glyma.11G149400 Glyma.11G018100
LuDREB32		PGSC0003DMG400017582 PGSC0003DMG400059885			Glyma.09G072000 Glyma.13G112400
LuDREB33	AT4G13620.1	PGSC0003DMG400080372			Glyma.09G225200 Glyma.10G193400 Glyma.12G011800 Glyma.20G197000
LuDREB34					Glyma.05G178200 Glyma.08G135200
LuDREB35	AT2G41430.1 AT2G20880.1 AT4G28140.1	PGSC0003DMG400047265			Glyma.06G295300 Glyma.11G149900 Glyma.12G203100 Glyma.12G110400 Glyma.13G298600
LuDREB36	AT4G32800.1	PGSC0003DMG400006751 PGSC0003DMG400005709 PGSC0003DMG400047804 PGSC0003DMG400000986	LOC_Os01g10370.1		Glyma.04G084000 Glyma.06G085700 Glyma.07G017300 Glyma.14G146100 Glyma.17G194100
LuDREB37		PGSC0003DMG400046260			Glyma.09G225000 Glyma.12G012000
LuDREB38	AT3G57600.1	PGSC0003DMG400002214			Glyma.03G138900 Glyma.19G142000
LuDREB39					Glyma.11G151400
LuDREB40	AT1G12630.1 AT4G25490.1 AT5G51990.1	PGSC0003DMG400065067 PGSC0003DMG400058587	LOC_Os02g45420.1	Zm00008a006525	Glyma.10G239300 Glyma.20G155200
LuDREB41	AT1G12610.1 AT4G25470.1		LOC_Os02g45450.1 LOC_Os04g48350.1 LOC_Os09g35030.1	Zm00008a028607	Glyma.09G147200 Glyma.10G239400 Glyma.16G199000 Glyma.20G155100
LuDREB42		PGSC0003DMG400037122	LOC_Os10g38000.1
LuDREB43
LuDREB44	AT1G01250.1	PGSC0003DMG400018137			Glyma.03G258200 Glyma.07G055000 Glyma.16G023800 Glyma.19G256800
LuDREB45	AT2G40220.1				Glyma.02G264700 Glyma.14G057900
LuDREB46					Glyma.11G014200 Glyma.01G231000
LuDREB47					Glyma.05G178200 Glyma.08G135200
LuDREB48	AT2G20880.1 AT4G28140.1	PGSC0003DMG400047265			Glyma.06G295300 Glyma.12G203100 Glyma.12G110400 Glyma.13G298600
LuDREB49		PGSC0003DMG400036951 PGSC0003DMG400074075			Glyma.04G200500 Glyma.05G200900 Glyma.06G165000
LuDREB50	AT2G36450.1	PGSC0003DMG400095471			Glyma.03G191800 Glyma.10G066900 Glyma.19G192400
LuDREB51	AT5G03720.1	PGSC0003DMG400006917			Glyma.03G191100 Glyma.10G066100
LuDREB52	AT2G30580.1 AT3G23060.1	PGSC0003DMG400051660 PGSC0003DMG400038984			Glyma.02G141500 Glyma.03G159500 Glyma.10G032500 Glyma.19G161700
LuDREB53					Glyma.01G231000 Glyma.11G014200
LuDREB54
LuDREB55	AT2G40220.1				Glyma.02G264700 Glyma.14G057900
LuDREB56	AT1G01250.1	PGSC0003DMG400018137			Glyma.03G258200 Glyma.07G055000 Glyma.16G023800 Glyma.19G256800
LuDREB57
LuDREB58
LuDREB59

## Sheet: Table S6
Table S6. Analysis of hormone- and stress-responsive elements in LuDREB promoters.
Cis-element	Typical sequence	Function	Gene name	Gene number
AuxRE	TGTCTCAATAAG	Auxin responsive element	LuDREB1, LuDREB3, LuDREB5, LuDREB9, LuDREB10, LuDREB11, LuDREB14, LuDREB16, LuDREB17, LuDREB18, LuDREB20, LuDREB23, LuDREB25, LuDREB27, LuDREB31, LuDREB32, LuDREB34, LuDREB35, LuDREB37, LuDREB38, LuDREB41, LuDREB42, LuDREB43, LuDREB44, LuDREB45, LuDREB46, LuDREB47, LuDREB49, LuDREB50, LuDREB51, LuDREB54, LuDREB56, LuDREB57, LuDREB59	34
TGA-box	TGACGTAA
TGA-element	AACGAC
AuxRR-core	GGTCCAT
P-box	CCTTTTG	Gibberellin responsive element	LuDREB1, LuDREB4, LuDREB6, LuDREB9, LuDREB10, LuDREB11, LuDREB13, LuDREB14, LuDREB15, LuDREB16, LuDREB17, LuDREB25, LuDREB26, LuDREB27, LuDREB30, LuDREB31, LuDREB34, LuDREB35, LuDREB37, LuDREB38, LuDREB46, LuDREB47, LuDREB48, LuDREB49, LuDREB51, LuDREB52, LuDREB53, LuDREB54, LuDREB55, LuDREB56, LuDREB57, LuDREB58, LuDREB59	33
GARE-motif	TCTGTTG
ABRE	AACCCGG/ACGTG/CACGTG/CGCACGTGTC/CGTACGTGCA/GACACGTACGT/GACACGTGGC/GCAACGTGTC/GCCGCGTGGC/TACGGTC/TACGTGTC	Abscisic acid responsiveness	LuDREB1, LuDREB2, LuDREB3, LuDREB4, LuDREB5, LuDREB6, LuDREB7, LuDREB8, LuDREB9, LuDREB10, LuDREB11, LuDREB12, LuDREB14, LuDREB15, LuDREB16, LuDREB17, LuDREB19, LuDREB20, LuDREB21, LuDREB22, LuDREB23, LuDREB24, LuDREB26, LuDREB27, LuDREB28, LuDREB29, LuDREB31, LuDREB32, LuDREB33, LuDREB34, LuDREB35, LuDREB37, LuDREB38, LuDREB39, LuDREB40, LuDREB41, LuDREB42, LuDREB43, LuDREB44, LuDREB45, LuDREB46…	54
TCA-element	CCATCTTTTT/TCAGAAGAGG	Salicylic acid responsiveness	LuDREB1, LuDREB3, LuDREB6, LuDREB8, LuDREB10, LuDREB12, LuDREB15, LuDREB19, LuDREB20, LuDREB21, LuDREB23, LuDREB24, LuDREB26, LuDREB27, LuDREB28, LuDREB31, LuDREB33, LuDREB34, LuDREB38, LuDREB40, LuDREB41, LuDREB45, LuDREB46, LuDREB47, LuDREB48, LuDREB50, LuDREB52, LuDREB53, LuDREB55, LuDREB56, LuDREB58, LuDREB59	31
CGTCA-motif	CGTCA	MeJA-responsiveness	LuDREB2, LuDREB3, LuDREB4, LuDREB5, LuDREB6, LuDREB7, LuDREB9, LuDREB10, LuDREB11, LuDREB12, LuDREB13, LuDREB14, LuDREB15, LuDREB16, LuDREB17, LuDREB18, LuDREB19, LuDREB20, LuDREB21, LuDREB22, LuDREB23, LuDREB24, LuDREB25, LuDREB26, LuDREB27, LuDREB28, LuDREB30, LuDREB31, LuDREB32, LuDREB34, LuDREB36, LuDREB37, LuDREB38, LuDREB39, LuDREB40, LuDREB41, LuDREB42, LuDREB43, LuDREB44, LuDREB45, LuDREB…	50
TGACG-motif	TGACG
MBS	CAACTG	Drought inducibility	LuDREB1, LuDREB2, LuDREB5, LuDREB9, LuDREB10, LuDREB11, LuDREB13, LuDREB16, LuDREB17, LuDREB18, LuDREB20, LuDREB22, LuDREB23, LuDREB26, LuDREB27, LuDREB28, LuDREB30, LuDREB32, LuDREB33, LuDREB34, LuDREB35, LuDREB36, LuDREB38, LuDREB47, LuDREB49, LuDREB50, LuDREB51, LuDREB52, LuDREB54, LuDREB55, LuDREB57, LuDREB59	32
CCAAT-box	CAAAT	Heat Shock	LuDREB2, LuDREB4, LuDREB6, LuDREB8, LuDREB10, LuDREB19, LuDREB20, LuDREB22, LuDREB24, LuDREB30, LuDREB34, LuDREB37, LuDREB46, LuDREB47, LuDREB49, LuDREB50, LuDREB54, LuDREB57	18
LTR	CCGAAA	Low-temperature responsiveness	LuDREB1, LuDREB3, LuDREB8, LuDREB9, LuDREB10, LuDREB12, LuDREB13, LuDREB14, LuDREB15, LuDREB18, LuDREB21, LuDREB22, LuDREB23, LuDREB24, LuDREB26, LuDREB28, LuDREB31, LuDREB32, LuDREB34, LuDREB35, LuDREB38, LuDREB39, LuDREB41, LuDREB42, LuDREB43, LuDREB44, LuDREB45, LuDREB46, LuDREB48, LuDREB49, LuDREB51, LuDREB52, LuDREB54, LuDREB55, LuDREB56, LuDREB57, LuDREB58, LuDREB59	38
GC-motif	CCCCCG	Anoxia response element	LuDREB1, LuDREB2, LuDREB3, LuDREB4, LuDREB5, LuDREB7, LuDREB8, LuDREB10, LuDREB11, LuDREB12, LuDREB13, LuDREB14, LuDREB15, LuDREB16, LuDREB17, LuDREB18, LuDREB19, LuDREB20, LuDREB21, LuDREB22, LuDREB23, LuDREB24, LuDREB25, LuDREB26, LuDREB27, LuDREB28, LuDREB29, LuDREB30, LuDREB31, LuDREB32, LuDREB33, LuDREB34, LuDREB35, LuDREB36, LuDREB37, LuDREB38, LuDREB39, LuDREB40, LuDREB42, LuDREB43, LuDREB…	55
ARE	AAACCA
TC-rich repeats	GTTTTCTTAC/ATTCTCTAAC	Defense and stress responsive	LuDREB3, LuDREB5, LuDREB7, LuDREB14, LuDREB15, LuDREB16, LuDREB21, LuDREB22, LuDREB23, LuDREB24, LuDREB28, LuDREB29, LuDREB32, LuDREB35, LuDREB36, LuDREB38, LuDREB40, LuDREB45, LuDREB48, LuDREB49, LuDREB54, LuDREB55, LuDREB56	23
WUN-motif	AAATTTCCT	Wound-responsive element	LuDREB1, LuDREB3, LuDREB4, LuDREB5, LuDREB6, LuDREB7, LuDREB12, LuDREB14, LuDREB17, LuDREB21, LuDREB23, LuDREB26, LuDREB27, LuDREB30, LuDREB34, LuDREB36, LuDREB46, LuDREB49, LuDREB52, LuDREB53, LuDREB54, LuDREB55	22
AT-rich element	ATAGAAATCAA	other abiotic stress-responsive elements	LuDREB7, LuDREB8, LuDREB10, LuDREB13, LuDREB14, LuDREB17, LuDREB24, LuDREB27, LuDREB33, LuDREB46, LuDREB47, LuDREB49, LuDREB51, LuDREB58	14
AT-rich sequence	TAAAATACT

## Sheet: Table S7
Table S7. Sequences of primers for qRT-PCR
Gene Name	Forward primer (5’-3’)	Reverse primer (5’-3’)
LuDREB1	TTCAAGCCGCAGCAGCAAAG	TCCGCAGAAGACGACGACAAG
LuDREB2/20	CTGGCAGTTACTCCTTCCCCGA	AGCCTGGTTCGGTTCTTGGGT
LuDREB5/32	CGGAAATCAGGCTACCAAACAG	GTGGGTCCACGTAAGCAGAAAA
LuDREB9/52	ACCATCTCCGAGTGTCTTCATACCT	CAATCTTTTGTCTTTTGAATGGGAA
LuDREB10	TTTGCTCATCGTTCTCGTCCTC	AATAAGCGACTGCACCATCTCC
LuDREB11/51	GTTCCGCCGTTCCTGTCCAA	TGAATGTTCCTGAGAAGGTGCCTC
LuDREB12/33	CAGTCGCCGTCGTTTCTCCC	CCCCAACCAAACCCTCGTCCT
LuDREB13	CATCGACATCGAGTGCCTACTG	CAGCCTCAGCCATCTTCCAG
LuDREB15/38	AGAAGCGGTCCAGGATTTGG	GCTGCTGAAGGAGGTGAGGC
LuDREB16/58	CCCTGAATCCTTCCGCTCTTA	CATCATCCCACCGGCCATAT
LuDREB17/40	CCCTGAATCCTTCCGCTCTTA	CATCATCCCACCGGCCATAT
LuDREB18/41	GGCAGGAAGAAGTTCAGGGAGA	CAAAGAAAGAGCCGCCACGT
LuDREB22	ATTCTTCGAGCGAGGAGGGTAT	TAAGAAGCTCGCTCCTCCCATA
LuDREB23	GCAGCAACACGGAGAATAAGCG	CGGAGGGACCACGAAGGTAGAA
LuDREB26/59	GCTTTCAATCAAGCCTCTAGTTCAG	CCTCCTTTCCCTTTCATACATCCT
LuDREB27	TCATCCATCAACCACCACCG	TCAGCGACTGCACCATCTCC
LuDREB30	ATCCCATTCGTCGGAGGTCA	CTTTAATTGCCAGAGCAGCCAC
LuDREB34	GGGACGTAAAGGGAAGTAGTAGGG	TGTCCTCGTGATTCATAGGCTGA
LuDREB35	CGACCGACTCGATCTTAGCC	TTCGCCACCATGAATGACTG
LuDREB36	CCCCGCCTTCTCCTTCTTCAA	GCTCCCTGATTTCGGACACCC
LuDREB46/54	GCAAGACTGAACTTCCCTGAGGT	CGACTCGTTGATCGCCTGAAT
LuDREB47	GCACCAACTCATTCCAGACAA	GAAACTATCGAGCTTCGTTAGACC
LuDREB49/57	GGCGTCGTAAGAAGCTGAATG	GAAGACCCTGGCGGAGTTGA
LuDREB50	GAGCCCAAGAAGCCCAACAGA	GGAAGTGGATGCAGGGACAGG
LuDREB55	ATCCGCCCAACGCCTACTTCA	CCGCACCCGAAACCTCAACC
LuDREB28	GGGAAGTGGGTGTCGGAGAT	CCTTTCAGGCAATAGGAGGC
